# Supplementary material for: Diethyl 3,4-dimethyl­thieno[2,3-b]thio­phene-2,5-dicarboxyl­ate
Source: Acta Crystallogr Sect E Struct Rep Online. 2012 Nov 10;68(Pt 12):o3332–3. doi: 10.1107/S160053681204593X (PMC3588935; doi:10.1107/S160053681204593X)
Supplement: Supplementary file 1 [file e-68-o3332-sup1.cif]

##############################################################################
#                                                                            #
# This CIF contains the data in a paper accepted for publication in          #
# Acta Crystallographica Section E. It conforms to the requirements of       #
# Notes for Authors for Acta Crystallographica Section E, and has been       #
# peer reviewed under the auspices of the IUCr Commission on Journals.       #
#                                                                            #
# Full details of the Crystallographic Information File format               #
# are given in the paper "The Crystallographic Information File (CIF):       #
# a New Standard Archive File for Crystallography" by S. R. Hall, F. H.      #
# Allen and I. D. Brown [Acta Cryst. (1991), A47, 655-685].                  #
#                                                                            #
# The current version of the core CIF dictionary is obtainable from          #
# ftp://ftp.iucr.org/pub/cif_core.dic.                                       #
#                                                                            #
# Software is freely available for graphical display of the structure(s)     #
# in this CIF. For information consult the CIF software page                 #
# http://www.iucr.org/resources/cif/software.                                #
#                                                                            #
# This file may be used for bona fide research purposes within the           #
# scientific community so long as proper attribution is given to the journal # 
# article from which it was obtained.                                        #
#                                                                            #
##############################################################################
data_global
_audit_creation_method     'PLATON <TABLE ACC> option'
_journal_date_recd_electronic     2012-11-06
_journal_date_accepted     2012-11-07
_journal_name_full     'Acta Crystallographica, Section E'
_journal_year     2012
_journal_volume     68
_journal_issue     12
_journal_page_first     o3332
_journal_page_last     o3333
_journal_paper_category     QO
_journal_paper_doi     10.1107/S160053681204593X
_journal_coeditor_code     TK5168
_publ_contact_author_name
;
Mehmet Akkurt
;
_publ_contact_author_address
;
     Department of Physics
     Faculty of Sciences
     Erciyes University
     38039 Kayseri
     Turkey
;
_publ_contact_author_email     'akkurt@erciyes.edu.tr'
_publ_contact_author_fax     '+90-352-2076666 extra 33106'
_publ_contact_author_phone     '+90-352-2076666 extra 33106'
_publ_section_title
;
Diethyl 3,4-dimethylthieno[2,3-<i>b</i>]thiophene-2,5-dicarboxylate
;
loop_
    _publ_author_name
    _publ_author_address
    'Mehmet Akkurt'
;
     Department of Physics,
     Faculty of Sciences,
     Erciyes University,
     38039 Kayseri,
     Turkey
;
    'Alan R. Kennedy'
;
Department of Pure & Applied Chemistry,
University of Strathclyde,
295 Cathedral Street,
Glasgow G1 1XL,
Scotland
;
    'Sabry H. H. Younes'
;
Department of Chemistry, Faculty of Science,
Sohag University,
82524 Sohag,
Egypt
;
    'Shaaban K. Mohamed'
;
Chemistry and Environmental Division,
Manchester Metropolitan University,
Manchester M1 5GD,
England
Chemistry Department,
Faculty of Science,
Minia University,
61519 El-Minia,
Egypt
;
    'Gary J. Miller'
;
Analytical Sciences,
Manchester Metropolitan University,
Manchester M1 5GD,
England
;
data_I
_chemical_name_systematic
;
Diethyl 3,4-dimethylthieno[2,3-<i>b</i>]thiophene-2,5-dicarboxylate
;
_chemical_name_common     ?
_chemical_formula_moiety     'C14 H16 O4 S2'
_chemical_formula_sum     'C14 H16 O4 S2'
_chemical_formula_structural     ?
_chemical_formula_iupac     'C14 H16 O4 S2'
_chemical_formula_weight     312.39
_chemical_melting_point     ?
_symmetry_cell_setting     triclinic
_symmetry_space_group_name_H-M     'P -1'
_symmetry_space_group_name_Hall     '-P 1'
loop_
    _symmetry_equiv_pos_site_id
    _symmetry_equiv_pos_as_xyz
    1 x,y,z
    2 -x,-y,-z
_cell_length_a     7.3497(3)
_cell_length_b     8.4720(4)
_cell_length_c     12.8629(5)
_cell_angle_alpha     102.770(3)
_cell_angle_beta     99.545(3)
_cell_angle_gamma     107.779(4)
_cell_volume     719.96(6)
_cell_formula_units_Z     2
_cell_measurement_reflns_used     2806
_cell_measurement_theta_min     3.2123
_cell_measurement_theta_max     29.3933
_cell_measurement_temperature     123(2)
_cell_special_details
;
;
_exptl_crystal_description     'rod'
_exptl_crystal_colour     'colourless'
_exptl_crystal_size_max     0.300
_exptl_crystal_size_mid     0.080
_exptl_crystal_size_min     0.060
_exptl_crystal_size_rad     ?
_exptl_crystal_density_diffrn     1.441
_exptl_crystal_density_meas     ?
_exptl_crystal_density_method     'Not Measured'
_exptl_crystal_F_000     328
_exptl_absorpt_coefficient_mu     0.379
_exptl_absorpt_correction_type     multi-scan
_exptl_absorpt_process_details     '(CrysAlis PRO; Oxford Diffraction, 2010)'
_exptl_absorpt_correction_T_min     0.966
_exptl_absorpt_correction_T_max     1.000
_exptl_special_details
;
;
_diffrn_ambient_temperature     123(2)
_diffrn_radiation_type     MoK\a
_diffrn_radiation_wavelength     0.71073
_diffrn_radiation_source     'Enhance (Mo) X-ray Source'
_diffrn_radiation_monochromator     'graphite'
_diffrn_measurement_device_type     'Oxford Diffraction Xcalibur Eos'
_diffrn_measurement_method     '\w scans'
_diffrn_detector_area_resol_mean     16.0727
_diffrn_reflns_number     6901
_diffrn_reflns_av_R_equivalents     0.0254
_diffrn_reflns_av_sigmaI/netI     0.0535
_diffrn_reflns_theta_min     3.22
_diffrn_reflns_theta_max     29.46
_diffrn_reflns_theta_full     26.00
_diffrn_measured_fraction_theta_max     0.874
_diffrn_measured_fraction_theta_full     0.998
_diffrn_reflns_limit_h_min     -9
_diffrn_reflns_limit_h_max     10
_diffrn_reflns_limit_k_min     -11
_diffrn_reflns_limit_k_max     11
_diffrn_reflns_limit_l_min     -17
_diffrn_reflns_limit_l_max     17
_diffrn_reflns_reduction_process
;
;
_diffrn_standards_number     ?
_diffrn_standards_interval_count     ?
_diffrn_standards_interval_time     ?
_diffrn_standards_decay_%     ?
_refine_special_details
;
Refinement on <i>F</i>^2^ for ALL reflections except those flagged by the user
for potential systematic errors. Weighted <i>R</i>-factors <i>wR</i> and all
goodnesses of fit <i>S</i> are based on <i>F</i>^2^, conventional
<i>R</i>-factors <i>R</i> are based on <i>F</i>, with <i>F</i> set to zero for
negative <i>F</i>^2^. The observed criterion of <i>F</i>^2^ > \s(<i>F</i>^2^)
is used only for calculating -<i>R</i>-factor-obs <i>etc</i>. and is not
relevant to the choice of reflections for refinement. <i>R</i>-factors based
on <i>F</i>^2^ are statistically about twice as large as those based on
<i>F</i>, and <i>R</i>-factors based on ALL data will be even larger.
;
_reflns_number_total     3486
_reflns_number_gt     2661
_reflns_threshold_expression     I>2\s(I)
_refine_ls_structure_factor_coef     Fsqd
_refine_ls_matrix_type     full
_refine_ls_R_factor_all     0.0638
_refine_ls_R_factor_gt     0.0445
_refine_ls_wR_factor_gt     0.0951
_refine_ls_wR_factor_ref     0.1061
_refine_ls_goodness_of_fit_ref     1.041
_refine_ls_restrained_S_all     1.041
_refine_ls_number_reflns     3486
_refine_ls_number_parameters     185
_refine_ls_number_restraints     0
_refine_ls_number_constraints     ?
_refine_ls_hydrogen_treatment     constr
_refine_ls_weighting_scheme     calc
_refine_ls_weighting_details
         'calc w=1/[\s^2^(Fo^2^)+(0.0365P)^2^+0.4173P] where P=(Fo^2^+2Fc^2^)/3'
_atom_sites_solution_hydrogens     geom
_atom_sites_solution_primary     direct
_atom_sites_solution_secondary     difmap
_refine_ls_shift/su_max     0.002
_refine_ls_shift/su_mean     0.000
_refine_diff_density_max     0.532
_refine_diff_density_min     -0.338
_refine_ls_extinction_method     'none'
_refine_ls_abs_structure_details     ?
_refine_ls_abs_structure_Flack     .
loop_
    _atom_type_symbol
    _atom_type_description
    _atom_type_scat_dispersion_real
    _atom_type_scat_dispersion_imag
    _atom_type_scat_source
    C C 0.0033 0.0016 ' International Tables Vol C Tables 4.2.6.8 and 6.1.1.4'
    H H 0.0000 0.0000 ' International Tables Vol C Tables 4.2.6.8 and 6.1.1.4'
    O O 0.0106 0.0060 ' International Tables Vol C Tables 4.2.6.8 and 6.1.1.4'
    S S 0.1246 0.1234 ' International Tables Vol C Tables 4.2.6.8 and 6.1.1.4'
_computing_data_collection     'CrysAlis PRO (Oxford Diffraction, 2010)'
_computing_cell_refinement     'CrysAlis PRO (Oxford Diffraction, 2010)'
_computing_data_reduction     'CrysAlis PRO (Oxford Diffraction, 2010)'
_computing_structure_solution     'SHELXS97 (Sheldrick, 2008)'
_computing_structure_refinement     'SHELXL97 (Sheldrick, 2008)'
_computing_molecular_graphics
                  'ORTEP-3 for Windows (Farrugia, 2012) and PLATON (Spek, 2009)'
_computing_publication_material
                                'WinGX (Farrugia, 2012) and PLATON (Spek, 2009)'
loop_
    _atom_site_type_symbol
    _atom_site_label
    _atom_site_fract_x
    _atom_site_fract_y
    _atom_site_fract_z
    _atom_site_U_iso_or_equiv
    _atom_site_thermal_displace_type
    _atom_site_calc_flag
    _atom_site_refinement_flags
    _atom_site_occupancy
    _atom_site_disorder_assembly
    _atom_site_disorder_group
    S S1 0.19179(8) 0.66605(7) 0.37995(4) 0.0197(2) Uani d . 1.000 . .
    S S2 0.42025(8) 0.92886(7) 0.61200(4) 0.0196(2) Uani d . 1.000 . .
    O O1 0.6436(2) 0.8879(2) 0.90039(13) 0.0290(5) Uani d . 1.000 . .
    O O2 0.6126(2) 1.1054(2) 0.83495(12) 0.0258(5) Uani d . 1.000 . .
    O O3 0.0104(2) 0.1626(2) 0.26378(12) 0.0222(5) Uani d . 1.000 . .
    O O4 -0.0238(2) 0.3735(2) 0.19133(13) 0.0273(5) Uani d . 1.000 . .
    C C1 0.3073(3) 0.7294(3) 0.51711(17) 0.0180(6) Uani d . 1.000 . .
    C C2 0.4771(3) 0.8283(3) 0.71229(17) 0.0198(7) Uani d . 1.000 . .
    C C3 0.4109(3) 0.6525(3) 0.67430(17) 0.0179(6) Uani d . 1.000 . .
    C C4 0.3115(3) 0.5931(3) 0.55924(17) 0.0167(6) Uani d . 1.000 . .
    C C5 0.2161(3) 0.4277(3) 0.47680(17) 0.0173(6) Uani d . 1.000 . .
    C C6 0.1453(3) 0.4496(3) 0.37738(18) 0.0187(6) Uani d . 1.000 . .
    C C7 0.4314(3) 0.5352(3) 0.74333(19) 0.0241(7) Uani d . 1.000 . .
    C C8 0.2012(3) 0.2576(3) 0.49704(18) 0.0215(7) Uani d . 1.000 . .
    C C9 0.5860(3) 0.9392(3) 0.82492(18) 0.0208(7) Uani d . 1.000 . .
    C C10 0.7119(4) 1.2220(3) 0.94621(19) 0.0270(8) Uani d . 1.000 . .
    C C11 0.7189(4) 1.3989(3) 0.9461(2) 0.0333(8) Uani d . 1.000 . .
    C C12 0.0360(3) 0.3267(3) 0.26830(18) 0.0200(7) Uani d . 1.000 . .
    C C13 -0.0980(3) 0.0358(3) 0.15737(18) 0.0238(7) Uani d . 1.000 . .
    C C14 -0.1327(4) -0.1397(3) 0.1742(2) 0.0339(8) Uani d . 1.000 . .
    H H7A 0.51440 0.60450 0.81710 0.0360 Uiso c R 1.000 . .
    H H7B 0.49260 0.45630 0.70920 0.0360 Uiso c R 1.000 . .
    H H7C 0.30070 0.46780 0.74890 0.0360 Uiso c R 1.000 . .
    H H8A 0.09500 0.16430 0.43900 0.0320 Uiso c R 1.000 . .
    H H8B 0.17240 0.25770 0.56880 0.0320 Uiso c R 1.000 . .
    H H8C 0.32650 0.23930 0.49660 0.0320 Uiso c R 1.000 . .
    H H10A 0.84740 1.22180 0.96810 0.0320 Uiso c R 1.000 . .
    H H10B 0.63870 1.18320 0.99940 0.0320 Uiso c R 1.000 . .
    H H11A 0.79250 1.43660 0.89370 0.0500 Uiso c R 1.000 . .
    H H11B 0.78470 1.47890 1.02010 0.0500 Uiso c R 1.000 . .
    H H11C 0.58420 1.39800 0.92450 0.0500 Uiso c R 1.000 . .
    H H13A -0.02020 0.05130 0.10210 0.0290 Uiso c R 1.000 . .
    H H13B -0.22530 0.04930 0.13110 0.0290 Uiso c R 1.000 . .
    H H14A -0.00580 -0.14950 0.20290 0.0510 Uiso c R 1.000 . .
    H H14B -0.20110 -0.22920 0.10380 0.0510 Uiso c R 1.000 . .
    H H14C -0.21400 -0.15490 0.22700 0.0510 Uiso c R 1.000 . .
loop_
    _atom_site_aniso_label
    _atom_site_aniso_U_11
    _atom_site_aniso_U_22
    _atom_site_aniso_U_33
    _atom_site_aniso_U_12
    _atom_site_aniso_U_13
    _atom_site_aniso_U_23
    S1 0.0227(3) 0.0181(3) 0.0164(3) 0.0062(2) 0.0022(2) 0.0049(2)
    S2 0.0231(3) 0.0171(3) 0.0170(3) 0.0065(2) 0.0030(2) 0.0041(2)
    O1 0.0353(9) 0.0283(10) 0.0183(8) 0.0094(8) -0.0007(7) 0.0051(7)
    O2 0.0300(9) 0.0246(10) 0.0164(8) 0.0088(7) -0.0017(7) 0.0003(7)
    O3 0.0253(8) 0.0173(9) 0.0181(8) 0.0045(7) 0.0002(6) 0.0020(6)
    O4 0.0327(9) 0.0233(10) 0.0199(8) 0.0064(7) -0.0002(7) 0.0045(7)
    C1 0.0162(10) 0.0191(12) 0.0167(10) 0.0050(9) 0.0030(8) 0.0037(9)
    C2 0.0196(11) 0.0256(13) 0.0152(10) 0.0092(9) 0.0043(8) 0.0063(9)
    C3 0.0156(10) 0.0218(12) 0.0186(11) 0.0074(9) 0.0055(8) 0.0083(9)
    C4 0.0130(10) 0.0188(12) 0.0187(10) 0.0050(8) 0.0053(8) 0.0063(9)
    C5 0.0157(10) 0.0173(12) 0.0201(11) 0.0065(9) 0.0059(8) 0.0061(9)
    C6 0.0171(10) 0.0175(12) 0.0199(11) 0.0054(9) 0.0048(8) 0.0033(9)
    C7 0.0279(12) 0.0230(13) 0.0210(11) 0.0095(10) 0.0029(9) 0.0074(10)
    C8 0.0225(11) 0.0188(12) 0.0218(11) 0.0063(9) 0.0035(9) 0.0063(9)
    C9 0.0164(11) 0.0251(13) 0.0203(11) 0.0071(9) 0.0053(9) 0.0052(9)
    C10 0.0321(13) 0.0239(14) 0.0191(12) 0.0081(10) 0.0013(10) 0.0010(10)
    C11 0.0400(15) 0.0257(15) 0.0266(13) 0.0098(12) -0.0010(11) 0.0023(11)
    C12 0.0172(11) 0.0207(12) 0.0200(11) 0.0046(9) 0.0058(8) 0.0041(9)
    C13 0.0221(11) 0.0187(13) 0.0211(11) 0.0023(9) 0.0009(9) -0.0025(9)
    C14 0.0379(15) 0.0217(14) 0.0345(15) 0.0076(11) 0.0043(11) 0.0012(11)
_geom_special_details
;
Bond distances, angles <i>etc</i>. have been calculated using the rounded
fractional coordinates. All su's are estimated from the variances of the
(full) variance-covariance matrix. The cell e.s.d.'s are taken into account in
the estimation of distances, angles and torsion angles
;
loop_
    _geom_bond_atom_site_label_1
    _geom_bond_atom_site_label_2
    _geom_bond_site_symmetry_1
    _geom_bond_site_symmetry_2
    _geom_bond_distance
    _geom_bond_publ_flag
    S1 C1 . . 1.711(2) no
    S1 C6 . . 1.751(3) no
    S2 C1 . . 1.712(2) no
    S2 C2 . . 1.758(2) no
    O1 C9 . . 1.214(3) no
    O2 C9 . . 1.334(3) no
    O2 C10 . . 1.465(3) no
    O3 C12 . . 1.331(3) no
    O3 C13 . . 1.459(3) no
    O4 C12 . . 1.211(3) no
    C1 C4 . . 1.386(3) no
    C2 C3 . . 1.360(3) no
    C2 C9 . . 1.475(3) no
    C3 C4 . . 1.437(3) no
    C3 C7 . . 1.495(3) no
    C4 C5 . . 1.441(3) no
    C5 C6 . . 1.373(3) no
    C5 C8 . . 1.495(4) no
    C6 C12 . . 1.472(3) no
    C10 C11 . . 1.484(4) no
    C13 C14 . . 1.501(4) no
    C7 H7A . . 0.9800 no
    C7 H7B . . 0.9800 no
    C7 H7C . . 0.9800 no
    C8 H8A . . 0.9800 no
    C8 H8B . . 0.9800 no
    C8 H8C . . 0.9800 no
    C10 H10A . . 0.9900 no
    C10 H10B . . 0.9900 no
    C11 H11A . . 0.9800 no
    C11 H11B . . 0.9800 no
    C11 H11C . . 0.9800 no
    C13 H13A . . 0.9900 no
    C13 H13B . . 0.9900 no
    C14 H14A . . 0.9800 no
    C14 H14B . . 0.9800 no
    C14 H14C . . 0.9800 no
loop_
    _geom_angle_atom_site_label_1
    _geom_angle_atom_site_label_2
    _geom_angle_atom_site_label_3
    _geom_angle_site_symmetry_1
    _geom_angle_site_symmetry_2
    _geom_angle_site_symmetry_3
    _geom_angle
    _geom_angle_publ_flag
    C1 S1 C6 . . . 89.57(11) no
    C1 S2 C2 . . . 89.39(11) no
    C9 O2 C10 . . . 114.48(17) no
    C12 O3 C13 . . . 115.57(17) no
    S1 C1 S2 . . . 132.34(15) no
    S1 C1 C4 . . . 113.81(17) no
    S2 C1 C4 . . . 113.85(16) no
    S2 C2 C3 . . . 113.92(16) no
    S2 C2 C9 . . . 118.18(18) no
    C3 C2 C9 . . . 127.9(2) no
    C2 C3 C4 . . . 111.0(2) no
    C2 C3 C7 . . . 124.9(2) no
    C4 C3 C7 . . . 124.1(2) no
    C1 C4 C3 . . . 111.8(2) no
    C1 C4 C5 . . . 112.16(19) no
    C3 C4 C5 . . . 136.0(2) no
    C4 C5 C6 . . . 110.3(2) no
    C4 C5 C8 . . . 124.45(19) no
    C6 C5 C8 . . . 125.3(2) no
    S1 C6 C5 . . . 114.18(18) no
    S1 C6 C12 . . . 113.10(17) no
    C5 C6 C12 . . . 132.7(2) no
    O1 C9 O2 . . . 123.4(2) no
    O1 C9 C2 . . . 125.1(2) no
    O2 C9 C2 . . . 111.59(19) no
    O2 C10 C11 . . . 108.25(19) no
    O3 C12 O4 . . . 124.3(2) no
    O3 C12 C6 . . . 113.56(19) no
    O4 C12 C6 . . . 122.1(2) no
    O3 C13 C14 . . . 106.76(18) no
    C3 C7 H7A . . . 109.00 no
    C3 C7 H7B . . . 109.00 no
    C3 C7 H7C . . . 109.00 no
    H7A C7 H7B . . . 109.00 no
    H7A C7 H7C . . . 109.00 no
    H7B C7 H7C . . . 109.00 no
    C5 C8 H8A . . . 109.00 no
    C5 C8 H8B . . . 109.00 no
    C5 C8 H8C . . . 109.00 no
    H8A C8 H8B . . . 110.00 no
    H8A C8 H8C . . . 109.00 no
    H8B C8 H8C . . . 109.00 no
    O2 C10 H10A . . . 110.00 no
    O2 C10 H10B . . . 110.00 no
    C11 C10 H10A . . . 110.00 no
    C11 C10 H10B . . . 110.00 no
    H10A C10 H10B . . . 108.00 no
    C10 C11 H11A . . . 109.00 no
    C10 C11 H11B . . . 109.00 no
    C10 C11 H11C . . . 109.00 no
    H11A C11 H11B . . . 109.00 no
    H11A C11 H11C . . . 109.00 no
    H11B C11 H11C . . . 109.00 no
    O3 C13 H13A . . . 110.00 no
    O3 C13 H13B . . . 110.00 no
    C14 C13 H13A . . . 110.00 no
    C14 C13 H13B . . . 110.00 no
    H13A C13 H13B . . . 109.00 no
    C13 C14 H14A . . . 109.00 no
    C13 C14 H14B . . . 109.00 no
    C13 C14 H14C . . . 109.00 no
    H14A C14 H14B . . . 110.00 no
    H14A C14 H14C . . . 109.00 no
    H14B C14 H14C . . . 109.00 no
loop_
    _geom_torsion_atom_site_label_1
    _geom_torsion_atom_site_label_2
    _geom_torsion_atom_site_label_3
    _geom_torsion_atom_site_label_4
    _geom_torsion_site_symmetry_1
    _geom_torsion_site_symmetry_2
    _geom_torsion_site_symmetry_3
    _geom_torsion_site_symmetry_4
    _geom_torsion
    _geom_torsion_publ_flag
    C6 S1 C1 S2 . . . . 179.7(2) no
    C6 S1 C1 C4 . . . . 0.3(2) no
    C1 S1 C6 C5 . . . . -0.3(2) no
    C1 S1 C6 C12 . . . . 179.25(18) no
    C2 S2 C1 S1 . . . . -179.2(2) no
    C2 S2 C1 C4 . . . . 0.3(2) no
    C1 S2 C2 C3 . . . . -0.6(2) no
    C1 S2 C2 C9 . . . . 180.0(2) no
    C10 O2 C9 O1 . . . . -2.0(3) no
    C10 O2 C9 C2 . . . . 177.3(2) no
    C9 O2 C10 C11 . . . . -176.3(2) no
    C13 O3 C12 O4 . . . . -0.1(3) no
    C13 O3 C12 C6 . . . . 179.74(19) no
    C12 O3 C13 C14 . . . . -172.8(2) no
    S1 C1 C4 C3 . . . . 179.62(17) no
    S1 C1 C4 C5 . . . . -0.1(3) no
    S2 C1 C4 C3 . . . . 0.1(3) no
    S2 C1 C4 C5 . . . . -179.66(17) no
    S2 C2 C3 C4 . . . . 0.7(3) no
    S2 C2 C3 C7 . . . . -177.17(19) no
    C9 C2 C3 C4 . . . . -179.9(2) no
    C9 C2 C3 C7 . . . . 2.3(4) no
    S2 C2 C9 O1 . . . . -175.95(19) no
    S2 C2 C9 O2 . . . . 4.8(3) no
    C3 C2 C9 O1 . . . . 4.7(4) no
    C3 C2 C9 O2 . . . . -174.6(2) no
    C2 C3 C4 C1 . . . . -0.5(3) no
    C2 C3 C4 C5 . . . . 179.2(3) no
    C7 C3 C4 C1 . . . . 177.4(2) no
    C7 C3 C4 C5 . . . . -3.0(4) no
    C1 C4 C5 C6 . . . . -0.1(3) no
    C1 C4 C5 C8 . . . . 178.6(2) no
    C3 C4 C5 C6 . . . . -179.8(3) no
    C3 C4 C5 C8 . . . . -1.0(4) no
    C4 C5 C6 S1 . . . . 0.3(3) no
    C4 C5 C6 C12 . . . . -179.2(2) no
    C8 C5 C6 S1 . . . . -178.41(19) no
    C8 C5 C6 C12 . . . . 2.1(4) no
    S1 C6 C12 O3 . . . . 176.14(16) no
    S1 C6 C12 O4 . . . . -4.0(3) no
    C5 C6 C12 O3 . . . . -4.4(4) no
    C5 C6 C12 O4 . . . . 175.5(3) no
loop_
    _geom_hbond_atom_site_label_D
    _geom_hbond_atom_site_label_H
    _geom_hbond_atom_site_label_A
    _geom_hbond_site_symmetry_A
    _geom_hbond_distance_DH
    _geom_hbond_distance_HA
    _geom_hbond_distance_DA
    _geom_hbond_angle_DHA
    _geom_hbond_publ_flag
    C7 H7A O1 . 0.98 2.22 2.980(3) 133 yes
    C8 H8A O3 . 0.98 2.23 2.909(3) 125 yes
    C11 H11A O4 2_676 0.98 2.53 3.471(3) 161 yes
    C8 H8C Cg2 2_666 0.98 2.74 3.578(3) 144 yes
_iucr_refine_instructions_details
;
TITL skm_sa in P -1
CELL  0.71073   7.3497   8.4720  12.8629  102.770   99.545  107.779
ZERR     2.00   0.0003   0.0004   0.0005    0.003    0.003    0.004
LATT   1
SFAC  S    O    C    H
UNIT  4    8    28   32
MERG   2
OMIT    -3.00 180.00
FMAP   2
PLAN   20
ACTA   52
HTAB    2.00000
BOND   $H
CONF
L.S.   4
TEMP  -150.00
WGHT    0.036500    0.417300
FVAR       0.31593
S1    1    0.191811    0.666032    0.379953    11.00000    0.02289    0.01822 =
         0.01658    0.00489    0.00216    0.00622
S2    1    0.420266    0.928873    0.612002    11.00000    0.02338    0.01724 =
         0.01710    0.00411    0.00307    0.00657
O1    2    0.643540    0.887860    0.900414    11.00000    0.03531    0.02853 =
         0.01834    0.00513   -0.00085    0.00950
O2    2    0.612598    1.105445    0.834944    11.00000    0.03007    0.02505 =
         0.01639    0.00020   -0.00173    0.00902
O3    2    0.010362    0.162627    0.263800    11.00000    0.02548    0.01756 =
         0.01819    0.00189    0.00021    0.00454
O4    2   -0.023762    0.373467    0.191344    11.00000    0.03283    0.02340 =
         0.02004    0.00460   -0.00009    0.00649
C1    3    0.307216    0.729346    0.517113    11.00000    0.01652    0.01924 =
         0.01680    0.00373    0.00309    0.00527
C2    3    0.477158    0.828366    0.712310    11.00000    0.01981    0.02577 =
         0.01540    0.00627    0.00439    0.00953
C3    3    0.410955    0.652469    0.674297    11.00000    0.01574    0.02161 =
         0.01891    0.00841    0.00556    0.00745
C4    3    0.311385    0.593015    0.559208    11.00000    0.01315    0.01896 =
         0.01893    0.00654    0.00552    0.00525
C5    3    0.216175    0.427809    0.476809    11.00000    0.01573    0.01727 =
         0.02011    0.00610    0.00618    0.00630
C6    3    0.145286    0.449630    0.377383    11.00000    0.01735    0.01770 =
         0.02006    0.00318    0.00478    0.00542
C7    3    0.431391    0.535133    0.743311    11.00000    0.02812    0.02330 =
         0.02090    0.00757    0.00286    0.00962
AFIX 137
H7A   4    0.514494    0.604435    0.817066    11.00000   -1.50000
H7B   4    0.492424    0.456188    0.709139    11.00000   -1.50000
H7C   4    0.300648    0.467875    0.748958    11.00000   -1.50000
AFIX   0
C8    3    0.201202    0.257636    0.497049    11.00000    0.02244    0.01890 =
         0.02198    0.00652    0.00363    0.00644
AFIX 137
H8A   4    0.094649    0.164382    0.439179    11.00000   -1.50000
H8B   4    0.172842    0.257915    0.568882    11.00000   -1.50000
H8C   4    0.326303    0.239106    0.496347    11.00000   -1.50000
AFIX   0
C9    3    0.585937    0.939159    0.824935    11.00000    0.01661    0.02527 =
         0.02055    0.00513    0.00543    0.00723
C10   3    0.711956    1.222011    0.946184    11.00000    0.03205    0.02404 =
         0.01920    0.00095    0.00135    0.00789
AFIX  23
H10A  4    0.847514    1.221806    0.968054    11.00000   -1.20000
H10B  4    0.638862    1.183106    0.999434    11.00000   -1.20000
AFIX   0
C11   3    0.718838    1.398900    0.946099    11.00000    0.04034    0.02549 =
         0.02679    0.00226   -0.00075    0.00984
AFIX 137
H11A  4    0.792704    1.436819    0.893811    11.00000   -1.50000
H11B  4    0.784238    1.478848    1.020106    11.00000   -1.50000
H11C  4    0.584115    1.397831    0.924324    11.00000   -1.50000
AFIX   0
C12   3    0.035946    0.326771    0.268295    11.00000    0.01728    0.02106 =
         0.02003    0.00417    0.00561    0.00479
C13   3   -0.097931    0.035817    0.157366    11.00000    0.02239    0.01899 =
         0.02099   -0.00266    0.00091    0.00232
AFIX  23
H13A  4   -0.020083    0.051398    0.102114    11.00000   -1.20000
H13B  4   -0.225221    0.049310    0.131085    11.00000   -1.20000
AFIX   0
C14   3   -0.132722   -0.139735    0.174233    11.00000    0.03809    0.02189 =
         0.03440    0.00123    0.00423    0.00776
AFIX 137
H14A  4   -0.005811   -0.149552    0.203003    11.00000   -1.50000
H14B  4   -0.200888   -0.229211    0.103797    11.00000   -1.50000
H14C  4   -0.214181   -0.155054    0.226912    11.00000   -1.50000
HKLF 4
REM  skm_sa in P -1
REM R1 =  0.0044 for   1527 Fo > 4sig(Fo)  and  0.0530 for all   3486 data
REM    185 parameters refined using      0 restraints
END
WGHT      0.0003      0.0000
REM Highest difference peak  0.046,  deepest hole -0.132,  1-sigma level  0.007
Q1    1  -0.0431  0.4019  0.1409  11.00000  0.05    0.05
Q2    1   0.3738  0.8383  0.6021  11.00000  0.05    0.04
Q3    1   0.6443  1.1929  0.8372  11.00000  0.05    0.04
Q4    1   0.2668  0.5867  0.4978  11.00000  0.05    0.04
Q5    1  -0.1064  0.1676  0.1328  11.00000  0.05    0.03
Q6    1   0.3618  0.7039  0.6012  11.00000  0.05    0.03
Q7    1   0.7391  1.1069  0.9535  11.00000  0.05    0.03
Q8    1   0.2088  0.6283  0.4207  11.00000  0.05    0.03
Q9    1   0.5384  0.8399  0.7820  11.00000  0.05    0.03
Q10   1   0.5152  0.9820  0.7364  11.00000  0.05    0.03
Q11   1   0.1281  0.6993  0.3938  11.00000  0.05    0.03
Q12   1   0.7634  1.5286  1.1041  11.00000  0.05    0.03
Q13   1  -0.0318  0.4558  0.4026  11.00000  0.05    0.03
Q14   1   0.7757  1.1943  0.9763  11.00000  0.05    0.03
Q15   1   0.0923  0.4793  0.3010  11.00000  0.05    0.03
Q16   1   0.2189 -0.0452  0.3181  11.00000  0.05    0.03
Q17   1   0.3691  0.9837  0.6024  11.00000  0.05    0.03
Q18   1   0.6268  1.5810  0.9407  11.00000  0.05    0.03
Q19   1   0.2003  0.7318  0.6247  11.00000  0.05    0.03
Q20   1  -0.1728  0.0119  0.4639  11.00000  0.05    0.03
;
