# Supplementary material for: Diethyl 3,4-dimethyl­thieno[2,3-b]thio­phene-2,5-dicarboxyl­ate
Source: Acta Crystallogr Sect E Struct Rep Online. 2012 Nov 10;68(Pt 12):o3332–3. doi: 10.1107/S160053681204593X (PMC3588935; doi:10.1107/S160053681204593X)
Supplement: Supplementary file 2 [file e-68-o3332-Isup2.hkl]

#
# h,k,l, Fc-squared, Fo-squared, sigma(Fo-squared) and status flag
#
data_I
_shelx_title ' skm_sa in P -1'
_shelx_refln_list_code          4
_shelx_F_calc_maximum      195.13
_exptl_crystal_F_000       328.00
_reflns_d_resolution_high  0.7226
 
loop_
 _symmetry_equiv_pos_as_xyz
 'x, y, z'
 '-x, -y, -z'
 
_cell_length_a     7.3497
_cell_length_b     8.4720
_cell_length_c    12.8629
_cell_angle_alpha 102.770
_cell_angle_beta   99.545
_cell_angle_gamma 107.779
 
_shelx_F_squared_multiplier     1.000
 
loop_
 _refln_index_h
 _refln_index_k
 _refln_index_l
 _refln_F_squared_calc
 _refln_F_squared_meas
 _refln_F_squared_sigma
 _refln_observed_status
   2   0   0        4.83        4.10      0.56 o
   3   0   0       40.46       52.03      1.68 o
   4   0   0       13.69       13.67      1.45 o
   5   0   0     1143.18     1164.66     13.66 o
   6   0   0        0.05       -2.83      3.32 o
   7   0   0      149.83      154.02     27.05 o
   8   0   0      156.69      157.07     19.46 o
  -9   1   0      152.38      139.58     19.46 o
  -8   1   0        3.39        2.21      3.94 o
  -7   1   0        0.02        8.57      4.08 o
  -6   1   0      107.29      105.15      8.52 o
  -5   1   0        4.37        4.48      1.61 o
  -4   1   0      208.48      176.20     10.80 o
  -3   1   0      171.61      144.35      2.94 o
  -2   1   0     5473.20     5699.93     24.76 o
  -1   1   0     5181.50     5274.23     21.38 o
   1   1   0       18.25       18.47      1.02 o
   2   1   0       24.98       20.72      1.44 o
   3   1   0      152.45      153.11      3.68 o
   4   1   0      964.34      969.69     12.17 o
   5   1   0       67.20       63.37      4.59 o
   6   1   0      337.58      321.38     14.05 o
   7   1   0       77.23      123.87     16.24 o
   8   1   0       72.26       85.22     15.38 o
  -9   2   0        2.05       -6.64      5.90 o
  -8   2   0        7.43        1.51      3.52 o
  -7   2   0      392.33      405.97     17.91 o
  -6   2   0      184.69      215.53     13.27 o
  -5   2   0       65.79       55.34      3.34 o
  -4   2   0      162.19      174.88      7.17 o
  -3   2   0      411.27      409.35      8.50 o
  -2   2   0      960.69      923.41     10.10 o
  -1   2   0        3.31        9.11      1.94 o
   0   2   0       10.00        7.19      1.58 o
   1   2   0     2866.21     2937.39     34.38 o
   2   2   0       53.22       69.49      3.58 o
   3   2   0      142.63      134.87      4.49 o
   4   2   0      488.23      506.77     16.69 o
   5   2   0       99.38       98.23      5.87 o
   6   2   0      404.93      420.94     18.45 o
   7   2   0        4.07       19.97      7.97 o
   8   2   0        1.63        0.83      6.28 o
  -9   3   0       37.54       53.78     11.21 o
  -8   3   0      433.74      462.63     28.92 o
  -7   3   0        0.76        7.66      6.11 o
  -6   3   0       68.10       62.92      6.21 o
  -5   3   0        0.02        0.58      0.56 o
  -4   3   0      237.58      218.97     14.20 o
  -3   3   0      919.15      841.41     14.93 o
  -2   3   0       40.37       42.29      3.62 o
  -1   3   0        9.52        9.56      2.53 o
   0   3   0       91.15       63.69      7.26 o
   1   3   0      405.11      417.69     15.26 o
   2   3   0      563.15      601.84     10.24 o
   3   3   0      129.17      145.77      4.78 o
   4   3   0       81.00       79.02      9.49 o
   5   3   0      521.43      550.72     14.05 o
   6   3   0        1.07        2.16      5.86 o
   7   3   0       21.85       13.10      8.20 o
  -9   4   0      142.73      165.16     19.08 o
  -8   4   0       24.30       22.84      8.20 o
  -7   4   0        7.79        8.10      4.15 o
  -6   4   0      238.18      238.71     19.37 o
  -5   4   0      258.05      262.96      9.27 o
  -4   4   0      990.01      995.88     18.85 o
  -3   4   0      670.58      673.01     20.86 o
  -2   4   0     1027.61     1176.98     29.54 o
  -1   4   0      686.12      705.28     22.38 o
   0   4   0     1552.48     1735.41     40.13 o
   1   4   0      481.33      527.16     17.17 o
   2   4   0        0.01        0.86      2.28 o
   3   4   0        0.04       -3.41      5.49 o
   4   4   0      405.00      380.08     13.29 o
   5   4   0      213.44      206.83     13.24 o
   6   4   0        7.73       10.20      6.86 o
   7   4   0        7.80        9.05      8.36 o
  -9   5   0        0.12        5.50      7.02 o
  -8   5   0        0.01        3.44      4.22 o
  -7   5   0       54.24       52.63     10.86 o
  -6   5   0      515.07      455.06     26.81 o
  -5   5   0      847.77      835.06     19.40 o
  -4   5   0        0.59        2.24      3.71 o
  -3   5   0      162.97      141.74     11.83 o
  -2   5   0      231.36      209.98     14.85 o
  -1   5   0      621.99      649.07     12.92 o
   0   5   0      177.06      187.49     15.48 o
   1   5   0       70.51       68.77     10.69 o
   2   5   0      271.83      213.89     17.83 o
   3   5   0      344.68      328.81     22.86 o
   4   5   0      716.45      695.22     34.59 o
   5   5   0       69.92       55.49     10.39 o
   6   5   0       36.15       36.70     10.69 o
  -9   6   0       18.03       13.85      5.79 o
  -8   6   0        0.34       -2.40      3.90 o
  -7   6   0      100.65      120.31     15.44 o
  -6   6   0      298.34      360.46     24.53 o
  -5   6   0       21.85       22.92      8.22 o
  -4   6   0       68.69       62.96      8.93 o
  -3   6   0      310.21      296.28     18.73 o
  -2   6   0        1.84        6.65      4.98 o
  -1   6   0      105.35      124.37      7.27 o
   0   6   0       30.80       21.56      6.86 o
   1   6   0     1376.28     1355.10     46.03 o
   2   6   0      142.44      132.47     15.21 o
   3   6   0       22.00       19.96      7.30 o
   4   6   0       69.57       76.96     13.08 o
   5   6   0       12.25       21.29      8.42 o
  -8   7   0      450.98      493.08     33.64 o
  -7   7   0      115.46      107.80     15.84 o
  -6   7   0       67.50       70.78     12.15 o
  -5   7   0      235.10      200.89     12.04 o
  -4   7   0      667.90      648.83     29.69 o
  -3   7   0        9.55       18.05      6.66 o
  -2   7   0      312.51      302.42     21.99 o
  -1   7   0       51.09       46.82      9.77 o
   0   7   0      139.29      123.41     15.33 o
   1   7   0      293.81      273.13     23.43 o
   2   7   0        0.24       -4.06      6.26 o
   3   7   0        0.06       -1.25      4.27 o
   4   7   0       93.76       81.51     14.49 o
   5   7   0      131.78      155.74     20.71 o
  -8   8   0      116.13      137.04     19.00 o
  -7   8   0       45.07       42.07     11.68 o
  -6   8   0      370.45      436.21     29.26 o
  -5   8   0       57.37       49.64      7.08 o
  -4   8   0      540.20      539.15     29.78 o
  -3   8   0      239.71      224.72     20.53 o
  -2   8   0       30.37       22.83      8.51 o
  -1   8   0      245.21      217.29     20.92 o
   0   8   0      140.10      156.61     19.00 o
   1   8   0        5.91        0.85      5.87 o
   2   8   0       18.29       10.92      7.71 o
   3   8   0       24.59       35.42     10.42 o
  -7   9   0       93.60       91.62     15.55 o
  -6   9   0        2.87        6.41      6.37 o
  -5   9   0       26.22       24.10      7.81 o
  -4   9   0      101.80       67.78     12.09 o
  -3   9   0       51.20       58.31     12.27 o
  -2   9   0      317.49      334.07     27.72 o
  -1   9   0       91.51      103.76     16.53 o
   0   9   0        4.43        7.17      6.60 o
   1   9   0        1.00       -5.56      6.53 o
  -6  10   0        7.39        5.62      7.83 o
  -5  10   0        4.11        3.35      6.39 o
  -4  10   0        0.10        1.46      6.10 o
  -3  10   0      468.63      561.15     36.92 o
  -2  10   0      160.45      164.35     21.47 o
  -1  10   0       25.36       34.40     11.13 o
  -5  11   0        3.45       -2.13      7.11 o
  -4  11   0      116.57      113.10     18.24 o
   3 -11   1       92.21       90.63     16.48 o
   4 -11   1       22.55       13.00      7.25 o
   5 -11   1       10.22       23.91      9.56 o
   0 -10   1       17.31        8.06      6.62 o
   1 -10   1        1.61       14.15      8.53 o
   2 -10   1       46.06       41.16     11.29 o
   3 -10   1      120.79      124.38     18.16 o
   4 -10   1        4.04      -10.46      7.37 o
   5 -10   1      122.77      149.72     18.59 o
   6 -10   1       72.55       74.91     14.61 o
  -2  -9   1       21.02       23.58      8.90 o
  -1  -9   1       36.76       15.64      7.01 o
   0  -9   1        0.56        7.23      7.36 o
   1  -9   1      377.60      434.64     31.64 o
   2  -9   1       33.87       22.62      8.65 o
   3  -9   1       30.89       25.03      8.22 o
   4  -9   1       51.96       55.26     11.31 o
   5  -9   1       40.37       42.31      7.38 o
   6  -9   1       36.21       29.83      9.47 o
   7  -9   1       11.71       16.38      8.89 o
  -4  -8   1       76.59       79.67     14.91 o
  -3  -8   1        0.32      -11.78      7.85 o
  -2  -8   1       85.82       76.56     14.24 o
  -1  -8   1       37.31       22.87      8.52 o
   0  -8   1      361.71      339.91     26.93 o
   1  -8   1        0.91       -2.14      5.51 o
   2  -8   1       35.64       36.38      9.52 o
   3  -8   1      123.51      127.51     15.48 o
   4  -8   1      385.76      366.44     24.71 o
   5  -8   1       14.19       18.58      6.42 o
   6  -8   1        0.83        0.53      5.24 o
   7  -8   1        2.11      -11.41      7.61 o
   8  -8   1       17.07       18.09      5.80 o
  -5  -7   1       34.49       30.36      9.46 o
  -4  -7   1        1.76        4.64      5.35 o
  -3  -7   1       90.01      105.49     15.60 o
  -2  -7   1       54.30       64.49     12.10 o
  -1  -7   1      243.27      264.12     22.61 o
   0  -7   1      137.42      122.50     15.19 o
   1  -7   1        9.78       17.30      7.67 o
   2  -7   1     1314.84     1375.10     45.60 o
   3  -7   1      358.54      294.90     21.11 o
   4  -7   1      461.60      474.65     25.46 o
   5  -7   1       48.30       46.46      6.18 o
   6  -7   1       48.41       40.62     10.44 o
   7  -7   1      259.54      280.21     23.84 o
   8  -7   1        2.16        2.77      4.40 o
  -5  -6   1        3.95        9.90      5.46 o
  -4  -6   1        3.58        3.34      4.55 o
  -3  -6   1        8.60        2.84      4.89 o
  -2  -6   1      284.40      274.52     21.71 o
  -1  -6   1        0.57        1.55      5.10 o
   0  -6   1      165.60      151.50     15.26 o
   1  -6   1      150.85      139.86      6.64 o
   2  -6   1       16.44        9.68      5.78 o
   3  -6   1      201.01      197.00     15.45 o
   4  -6   1      274.26      283.56     21.16 o
   5  -6   1        0.77        2.01      3.17 o
   6  -6   1      279.53      304.97     22.60 o
   7  -6   1       12.28        6.45      5.66 o
   8  -6   1        6.42        5.73      4.06 o
   9  -6   1       76.58       72.21      9.92 o
  -6  -5   1       69.70       78.53     14.66 o
  -5  -5   1       11.16       11.05      6.06 o
  -4  -5   1      363.69      378.57     25.13 o
  -3  -5   1     1074.84     1178.80     41.85 o
  -2  -5   1       13.62       16.49      3.06 o
  -1  -5   1        3.26        4.09      2.73 o
   0  -5   1      554.73      524.09     24.85 o
   1  -5   1      336.45      329.70     19.03 o
   2  -5   1     1731.23     1832.56     42.37 o
   3  -5   1      162.71      156.67     12.38 o
   4  -5   1        0.45        2.56      2.59 o
   5  -5   1      177.36      178.04      9.30 o
   6  -5   1      158.31      153.63     15.90 o
   7  -5   1      123.25      107.88     10.15 o
   8  -5   1      107.82      121.06     11.52 o
   9  -5   1        2.89        4.64      6.33 o
  -7  -4   1       16.80       17.54      9.59 o
  -6  -4   1      565.32      553.12     34.17 o
  -5  -4   1        0.15        1.40      3.18 o
  -4  -4   1      160.65      157.16     14.64 o
  -3  -4   1        0.82        0.10      1.33 o
  -2  -4   1      281.85      260.66      8.67 o
  -1  -4   1     1912.48     1870.75     22.89 o
   0  -4   1       43.83       54.46      8.17 o
   1  -4   1     1126.06     1211.83     31.52 o
   2  -4   1       15.96       14.80      4.60 o
   3  -4   1        6.99        9.27      2.75 o
   4  -4   1      989.13      955.49     19.01 o
   5  -4   1        0.44       -0.21      1.78 o
   6  -4   1      108.41      119.80      9.64 o
   7  -4   1      109.09      116.78     14.46 o
   8  -4   1       13.92       20.68      8.39 o
   9  -4   1      100.55      117.49     16.61 o
  -7  -3   1      243.23      222.73     23.13 o
  -6  -3   1       43.40       60.04     12.05 o
  -5  -3   1       12.01       12.56      7.81 o
  -4  -3   1        9.82        6.60      4.12 o
  -3  -3   1      194.13      183.03      4.94 o
  -2  -3   1     3115.20     3250.42     31.93 o
  -1  -3   1        0.40        4.49      1.56 o
   0  -3   1      108.58      140.19      6.94 o
   1  -3   1        2.96        2.91      2.51 o
   2  -3   1        4.16        5.11      1.49 o
   3  -3   1     1163.17     1135.54     13.92 o
   4  -3   1       62.94       63.92      3.37 o
   5  -3   1       10.52        7.59      0.96 o
   6  -3   1      144.92      159.90     11.01 o
   7  -3   1        3.12       12.21      6.17 o
   8  -3   1      103.54      102.65     14.35 o
   9  -3   1        0.35        5.22      5.41 o
  -8  -2   1       82.90       90.43     15.98 o
  -7  -2   1       33.02       40.33     11.95 o
  -6  -2   1       38.82       37.62      9.36 o
  -5  -2   1       27.24       36.47      3.68 o
  -4  -2   1      130.88      141.60      5.18 o
  -3  -2   1      891.08      889.33     17.64 o
  -2  -2   1       39.84       38.80      1.56 o
  -1  -2   1      334.58      359.88      4.00 o
   0  -2   1      423.19      418.60      6.86 o
   1  -2   1       82.99       78.12      2.82 o
   2  -2   1      570.55      548.10      8.63 o
   3  -2   1       15.43       17.94      1.91 o
   4  -2   1       12.81       18.20      1.92 o
   5  -2   1      562.42      531.23     12.40 o
   6  -2   1       58.09       55.90      7.20 o
   7  -2   1      208.86      215.14     13.25 o
   8  -2   1       18.53       20.71      5.64 o
   9  -2   1        3.28        0.77      4.08 o
  -8  -1   1       11.94       17.12      8.44 o
  -7  -1   1       45.64       53.76     11.54 o
  -6  -1   1      127.65      134.88      9.14 o
  -5  -1   1       50.36       55.55      2.85 o
  -4  -1   1      370.14      343.50      5.75 o
  -3  -1   1      259.04      250.96      4.19 o
  -2  -1   1        6.62        5.86      0.89 o
  -1  -1   1       36.42       36.40      1.35 o
   1  -1   1      767.53      740.45     12.29 o
   2  -1   1     2846.85     2923.32     16.00 o
   3  -1   1      590.65      614.69      9.71 o
   4  -1   1      317.52      301.99      7.73 o
   5  -1   1        4.66        5.65      1.63 o
   6  -1   1        8.88        8.74      5.22 o
   7  -1   1       31.60       34.25      5.95 o
   8  -1   1        1.02        0.83      3.80 o
   9  -1   1       19.52       22.97      9.29 o
  -8   0   1      249.12      238.95     23.43 o
  -7   0   1       23.44       27.71      5.13 o
  -6   0   1      220.90      225.95     11.88 o
  -5   0   1      985.92      966.26     15.76 o
  -4   0   1        1.30        2.51      0.89 o
  -3   0   1       65.31       52.77      1.72 o
  -2   0   1      695.26      785.40      5.47 o
   1   0   1       53.26       62.46      2.02 o
   2   0   1       33.81       41.14      1.52 o
   3   0   1     2513.10     2592.96     16.23 o
   4   0   1       36.72       44.77      2.74 o
   5   0   1       22.88       15.54      2.88 o
   6   0   1      344.95      360.37     26.45 o
   7   0   1       47.50       49.21      6.52 o
   8   0   1      184.51      169.45     19.90 o
  -9   1   1       43.66       45.77     12.73 o
  -8   1   1        0.01       -1.46      3.39 o
  -7   1   1      169.15      170.58     11.51 o
  -6   1   1      295.96      296.25     13.81 o
  -5   1   1       60.81       73.08      4.09 o
  -4   1   1      388.07      394.61      8.42 o
  -3   1   1      210.02      183.02      5.39 o
  -2   1   1    18844.96    20058.03     41.86 o
  -1   1   1      165.63      173.79      5.13 o
   0   1   1        4.42        2.83      1.69 o
   1   1   1      318.01      306.63      5.12 o
   2   1   1      471.29      452.34      6.24 o
   3   1   1     1457.97     1530.87     18.03 o
   4   1   1      266.00      287.09      7.15 o
   5   1   1        2.34        6.09      2.40 o
   6   1   1       42.20       48.58      4.64 o
   7   1   1      297.72      306.44     15.47 o
   8   1   1       26.54       26.47     10.31 o
  -9   2   1       53.97       42.41      7.68 o
  -8   2   1       20.87       27.18      5.72 o
  -7   2   1      229.92      246.24     13.92 o
  -6   2   1        0.26        0.33      0.96 o
  -5   2   1       26.79       30.40      4.51 o
  -4   2   1       43.24       57.86      5.58 o
  -3   2   1      358.97      395.96      8.87 o
  -2   2   1      306.01      321.28      6.16 o
  -1   2   1      412.00      428.15      7.32 o
   0   2   1       12.56       14.27      1.40 o
   1   2   1      830.29      831.67      9.90 o
   2   2   1       93.53       96.83      4.53 o
   3   2   1        0.70        2.38      2.14 o
   4   2   1        2.93        1.99      2.04 o
   5   2   1       20.95       22.98      3.43 o
   6   2   1       86.32       87.99     11.40 o
   7   2   1       13.01       14.44      7.71 o
   8   2   1        0.00       -3.10      7.65 o
  -9   3   1       94.40      112.56     15.35 o
  -8   3   1      175.64      204.14     19.11 o
  -7   3   1        8.45        7.96      3.76 o
  -6   3   1       12.92       16.55      2.83 o
  -5   3   1      363.97      322.06     20.06 o
  -4   3   1      271.70      266.92     12.86 o
  -3   3   1       32.31       31.65      2.62 o
  -2   3   1       23.63       20.85      2.34 o
  -1   3   1     1008.32      984.96     14.16 o
   0   3   1     3277.59     3381.72     43.49 o
   1   3   1        0.43        1.53      2.18 o
   2   3   1       89.12       82.81      7.73 o
   3   3   1        0.06       -0.04      2.58 o
   4   3   1      622.30      618.33     28.25 o
   5   3   1      302.82      314.76     11.35 o
   6   3   1        3.00        2.96      6.07 o
   7   3   1      155.56      157.72     19.88 o
 -10   4   1       82.59       77.95     14.08 o
  -9   4   1       41.38       43.04     10.95 o
  -8   4   1       40.55       39.96      6.83 o
  -7   4   1       38.89       37.17      9.72 o
  -6   4   1      135.87      127.19     14.89 o
  -5   4   1      116.21      127.52      6.33 o
  -4   4   1       28.86       38.34      3.26 o
  -3   4   1      368.69      380.43     16.03 o
  -2   4   1       67.15       52.31      4.54 o
  -1   4   1     1148.36     1121.22     33.51 o
   0   4   1       55.20       42.34      7.26 o
   1   4   1       45.99       51.49      8.12 o
   2   4   1       21.02       12.14      1.62 o
   3   4   1      344.58      367.69     22.49 o
   4   4   1      562.22      574.00     29.93 o
   5   4   1        4.25        2.44      3.38 o
   6   4   1      135.51      151.64     18.79 o
  -9   5   1       46.84       30.86      6.56 o
  -8   5   1      176.69      185.41     20.05 o
  -7   5   1       29.14       21.75      7.76 o
  -6   5   1      173.35      167.83     16.76 o
  -5   5   1       97.11       81.25      6.29 o
  -4   5   1      987.87     1062.98     22.36 o
  -3   5   1      955.53      938.64     29.22 o
  -2   5   1      156.90      149.83     12.76 o
  -1   5   1      155.67      161.27      6.56 o
   0   5   1        6.03        6.33      5.30 o
   1   5   1      849.04      859.76     34.32 o
   2   5   1      997.87      986.05     38.40 o
   3   5   1        6.63        8.31      4.88 o
   4   5   1      123.65      112.43     14.69 o
   5   5   1       79.95       64.31      8.62 o
   6   5   1      157.26      169.14     21.24 o
  -9   6   1        3.14        1.17      4.26 o
  -8   6   1        1.93        3.55      6.83 o
  -7   6   1      111.33      131.34     16.81 o
  -6   6   1      136.42      178.55     17.99 o
  -5   6   1        1.48        1.91      2.93 o
  -4   6   1      360.15      340.80     19.29 o
  -3   6   1       16.01        5.30      4.47 o
  -2   6   1        1.09        0.82      4.11 o
  -1   6   1       10.96       12.32      5.73 o
   0   6   1       65.29       57.16     10.92 o
   1   6   1       78.91       65.55     11.28 o
   2   6   1       53.38       36.01      8.67 o
   3   6   1        0.46       -9.46      6.30 o
   4   6   1      193.18      219.57     21.88 o
   5   6   1       47.62       61.37     12.50 o
  -8   7   1        3.31       -4.77      5.98 o
  -7   7   1       26.75       24.63      8.28 o
  -6   7   1       76.19       74.09     11.63 o
  -5   7   1      535.93      553.97     19.69 o
  -4   7   1      474.98      449.73     24.63 o
  -3   7   1       30.47       29.03      7.51 o
  -2   7   1      118.09      108.68     13.46 o
  -1   7   1        1.14       -5.41      6.21 o
   0   7   1       24.78       16.25      6.81 o
   1   7   1       61.61       72.32     12.74 o
   2   7   1        1.24      -12.24      8.16 o
   3   7   1       97.37      130.67     17.80 o
   4   7   1       44.67       51.75     11.93 o
  -8   8   1        2.01        4.57      8.29 o
  -7   8   1       36.81       23.34     10.31 o
  -6   8   1      611.79      598.14     34.43 o
  -5   8   1       43.70       45.93      9.21 o
  -4   8   1        2.61       -0.06      5.88 o
  -3   8   1        5.23        5.80      6.32 o
  -2   8   1      122.43      134.06     16.58 o
  -1   8   1      297.99      277.32     24.36 o
   0   8   1       93.20       94.53     15.07 o
   1   8   1        5.62       -0.02      6.10 o
   2   8   1      305.22      311.15     27.84 o
   3   8   1        5.87       16.20      9.58 o
  -7   9   1       98.77      129.54     18.67 o
  -6   9   1        2.33        5.70      8.31 o
  -5   9   1       77.45       64.04     11.73 o
  -4   9   1       35.85       25.91      8.74 o
  -3   9   1       17.35       23.84      8.77 o
  -2   9   1       75.69       93.52     15.32 o
  -1   9   1       22.03       13.23      7.63 o
   0   9   1        0.42        9.65      7.65 o
   1   9   1      335.80      399.06     33.14 o
  -6  10   1       11.77       39.69     11.89 o
  -5  10   1      125.81      138.71     17.82 o
  -4  10   1        1.09        9.81      6.91 o
  -3  10   1       53.71       46.47     12.15 o
  -2  10   1        4.50        9.17      8.14 o
  -1  10   1       35.79       44.11     11.34 o
  -5  11   1        3.46        9.51      8.19 o
   3 -11   2       43.30       38.46     11.55 o
   4 -11   2        0.75      -11.77      8.89 o
   5 -11   2        0.01        3.01      4.51 o
   0 -10   2      235.89      246.76     26.86 o
   1 -10   2      172.69      130.13     19.46 o
   2 -10   2       33.14       23.30      9.64 o
   3 -10   2        1.98      -14.89      9.92 o
   4 -10   2       23.29       28.67     10.19 o
   5 -10   2      122.05      122.43     11.99 o
   6 -10   2        9.37       20.83      8.83 o
   7 -10   2        5.38       10.73      7.07 o
  -2  -9   2       13.65       -5.86      8.80 o
  -1  -9   2      157.54      180.69     21.96 o
   0  -9   2       89.75       95.63     16.11 o
   1  -9   2      157.67      149.87     19.31 o
   2  -9   2       78.69       58.49     12.78 o
   3  -9   2       14.56        5.23      5.42 o
   4  -9   2      149.23      151.50     17.69 o
   5  -9   2      104.21      104.43     10.35 o
   6  -9   2        0.69       -1.36      6.10 o
   7  -9   2       67.85       47.54     11.91 o
  -4  -8   2        1.67        5.44      6.67 o
  -3  -8   2        4.95        2.93      6.11 o
  -2  -8   2      143.60      179.78     21.08 o
  -1  -8   2        1.32      -10.21      6.81 o
   0  -8   2        0.20       -1.59      5.93 o
   1  -8   2      253.80      326.92     25.54 o
   2  -8   2      108.06       87.48     13.04 o
   3  -8   2      247.83      242.60     20.82 o
   4  -8   2      156.07      134.18     15.09 o
   5  -8   2       70.32       71.19      8.15 o
   6  -8   2      165.38      166.00     17.82 o
   7  -8   2       16.19       18.37      5.73 o
   8  -8   2       15.98       18.25      6.24 o
  -5  -7   2        0.00      -10.57      7.05 o
  -4  -7   2       37.14       29.37      9.17 o
  -3  -7   2      264.18      233.30     22.60 o
  -2  -7   2        2.86        4.44      5.77 o
  -1  -7   2       21.09        3.18      5.07 o
   0  -7   2      201.56      205.36     19.19 o
   1  -7   2       25.40       16.40      7.57 o
   2  -7   2     1345.71     1281.86     43.87 o
   3  -7   2      149.68      154.44     15.43 o
   4  -7   2       90.90      100.23      9.81 o
   5  -7   2      216.18      206.14     18.43 o
   6  -7   2      584.29      570.08     31.33 o
   7  -7   2      299.65      275.65     16.99 o
   8  -7   2       12.58        6.21      4.90 o
  -5  -6   2        5.00        5.10      6.18 o
  -4  -6   2       13.16        4.33      4.63 o
  -3  -6   2      214.62      181.36     18.57 o
  -2  -6   2        0.10       -0.67      5.33 o
  -1  -6   2       67.38       82.21     12.16 o
   0  -6   2      611.45      559.82     29.13 o
   1  -6   2     1163.47     1042.22     37.41 o
   2  -6   2       53.25       32.41      7.40 o
   3  -6   2       11.59       12.53      5.85 o
   4  -6   2      473.24      478.82     17.47 o
   5  -6   2        8.65        5.25      3.03 o
   6  -6   2       27.79       29.59      6.23 o
   7  -6   2       12.55        7.06      8.74 o
   8  -6   2      153.75      132.70     12.45 o
  -6  -5   2      182.28      168.29     20.28 o
  -5  -5   2      221.21      220.67     19.48 o
  -4  -5   2       19.63       14.47      6.12 o
  -3  -5   2       41.10       47.89      9.05 o
  -2  -5   2       17.92       19.25      2.66 o
  -1  -5   2       24.64       22.57      3.35 o
   0  -5   2      266.97      241.27     16.95 o
   1  -5   2        0.24       -1.16      3.94 o
   2  -5   2        0.58       -0.11      4.40 o
   3  -5   2     1065.88     1041.41     31.48 o
   4  -5   2      174.66      181.99      9.58 o
   5  -5   2      221.31      221.50     10.70 o
   6  -5   2        4.75        2.46      2.99 o
   7  -5   2       66.59       68.52      9.40 o
   8  -5   2       57.65       72.01     13.29 o
   9  -5   2        0.84       -3.38      5.48 o
  -7  -4   2       10.25       -6.37      7.59 o
  -6  -4   2      449.66      474.07     31.54 o
  -5  -4   2       59.81       55.26      9.28 o
  -4  -4   2        3.09        8.31      4.58 o
  -3  -4   2      211.41      206.73     11.13 o
  -2  -4   2       37.52       41.08      3.73 o
  -1  -4   2     1018.97     1009.49     13.65 o
   0  -4   2     2113.36     2417.91     32.60 o
   1  -4   2     2516.61     2653.26     52.05 o
   2  -4   2     2203.26     2265.27     42.27 o
   3  -4   2        0.54        2.97      2.35 o
   4  -4   2      776.84      791.56     13.54 o
   5  -4   2       66.49       70.12      3.73 o
   6  -4   2      369.83      353.85     10.94 o
   7  -4   2      364.72      401.35     26.56 o
   8  -4   2        5.11        6.60      5.88 o
   9  -4   2        1.25       -4.88      5.45 o
  -7  -3   2      193.11      238.48     23.97 o
  -6  -3   2        0.41        1.86      5.63 o
  -5  -3   2       71.81       69.97      7.12 o
  -4  -3   2      118.75      131.85      5.30 o
  -3  -3   2       88.85       76.62      3.10 o
  -2  -3   2       39.75       39.28      2.87 o
  -1  -3   2       50.45       52.36      2.13 o
   0  -3   2      111.36       91.71      9.68 o
   1  -3   2      991.49      926.59     11.61 o
   2  -3   2      169.44      179.67      4.85 o
   3  -3   2        7.30        5.84      1.49 o
   4  -3   2      353.88      368.92      8.33 o
   5  -3   2      162.64      135.30      6.18 o
   6  -3   2      997.04     1007.43     37.93 o
   7  -3   2        3.17        6.09      5.06 o
   8  -3   2       12.58       -0.61      4.31 o
   9  -3   2        4.06        4.30      5.40 o
  -8  -2   2      205.03      235.42     25.00 o
  -7  -2   2       15.73       10.51      7.45 o
  -6  -2   2      163.03      169.32     18.05 o
  -5  -2   2       52.06       46.63      3.27 o
  -4  -2   2      540.28      566.87     14.12 o
  -3  -2   2     1046.90     1033.31     10.57 o
  -2  -2   2       16.69       11.88      1.43 o
  -1  -2   2      263.52      233.92      5.27 o
   0  -2   2     1906.08     1891.39     16.62 o
   1  -2   2        0.04       -0.70      1.27 o
   2  -2   2      159.31      143.82      3.34 o
   3  -2   2       61.32       58.62      4.87 o
   4  -2   2     1122.89     1133.69     19.28 o
   5  -2   2      731.81      746.18     13.98 o
   6  -2   2       99.04      105.30     15.01 o
   7  -2   2        2.93        2.51      3.42 o
   8  -2   2       17.46       30.75      5.96 o
   9  -2   2       88.12       97.14     15.06 o
  -8  -1   2       65.17       51.40     12.49 o
  -7  -1   2       17.92       17.47      7.68 o
  -6  -1   2      122.62      115.37      6.06 o
  -5  -1   2      159.73      153.54      4.62 o
  -4  -1   2       37.86       34.58      1.95 o
  -3  -1   2       69.16       87.86      2.55 o
  -2  -1   2      319.34      264.43      5.37 o
  -1  -1   2     3326.11     3346.00     14.05 o
   0  -1   2     1531.79     1509.41     12.93 o
   1  -1   2      383.83      379.84      3.98 o
   2  -1   2     1269.51     1321.42     17.77 o
   3  -1   2      474.38      450.56      9.30 o
   4  -1   2      129.19      100.51      5.07 o
   5  -1   2      122.83      131.41      6.35 o
   6  -1   2       24.02       24.60      8.57 o
   7  -1   2      203.86      200.31     13.07 o
   8  -1   2      337.13      375.65     19.04 o
  -8   0   2        1.13       -1.43      5.88 o
  -7   0   2      315.15      308.77     14.80 o
  -6   0   2       65.70       66.92      5.16 o
  -5   0   2        3.91        4.55      1.25 o
  -4   0   2       12.82        5.71      1.21 o
  -3   0   2      661.52      647.08      8.03 o
  -2   0   2    38076.55    39165.56     72.74 o
  -1   0   2       34.32       26.90      1.10 o
   0   0   2      220.02      219.05      7.51 o
   1   0   2      652.60      671.24      6.53 o
   2   0   2      503.24      505.25      6.95 o
   3   0   2     1095.48     1153.71      9.86 o
   4   0   2        6.38        5.90      1.42 o
   5   0   2      422.26      425.57     11.66 o
   6   0   2       89.56       91.74     14.63 o
   7   0   2       40.54       55.10      7.82 o
   8   0   2      252.41      247.34     23.93 o
  -9   1   2       20.76       34.17     10.64 o
  -8   1   2        2.80        6.86      5.55 o
  -7   1   2      188.27      198.61     12.33 o
  -6   1   2       19.50       16.58      3.43 o
  -5   1   2       35.09       28.07      3.06 o
  -4   1   2     3274.11     3385.19     27.44 o
  -3   1   2     2021.20     1950.14     18.87 o
  -2   1   2      106.70      111.10      2.37 o
  -1   1   2      219.75      199.01      3.96 o
   0   1   2        0.02        2.53      1.22 o
   1   1   2     2170.31     2215.23     15.77 o
   2   1   2     2020.96     2053.85     19.51 o
   3   1   2      139.28      149.22      4.86 o
   4   1   2     1023.00     1052.58     14.65 o
   5   1   2       37.94       45.25      4.34 o
   6   1   2      728.56      721.85     17.32 o
   7   1   2      207.52      214.67     13.57 o
   8   1   2        3.32        2.57      6.42 o
  -9   2   2       37.50       37.35      6.79 o
  -8   2   2        0.02        6.44      5.41 o
  -7   2   2       29.44       23.06      4.80 o
  -6   2   2       46.68       46.90      3.96 o
  -5   2   2      679.25      676.56     13.64 o
  -4   2   2       50.78       79.14     11.18 o
  -3   2   2      254.42      261.14      6.74 o
  -2   2   2        0.63        3.00      1.19 o
  -1   2   2     1106.27     1144.69     10.63 o
   0   2   2      212.93      210.76      4.83 o
   1   2   2       16.73       17.90      2.36 o
   2   2   2     1850.57     1973.05     30.71 o
   3   2   2      208.05      182.96     13.64 o
   4   2   2      174.17      172.36      7.78 o
   5   2   2      410.80      411.01     12.83 o
   6   2   2        2.26        2.94      3.37 o
   7   2   2       29.78       21.73      8.50 o
  -9   3   2       39.88       44.94     10.09 o
  -8   3   2       12.31        9.81      5.18 o
  -7   3   2       11.66        8.95      5.71 o
  -6   3   2      235.31      218.31      9.91 o
  -5   3   2      156.72      135.82     13.53 o
  -4   3   2       14.01        9.63      1.51 o
  -3   3   2        2.20        3.49      1.43 o
  -2   3   2      129.80      141.87      5.31 o
  -1   3   2     1634.09     1751.62     18.38 o
   0   3   2      717.77      829.29     30.40 o
   1   3   2      125.20      165.90     12.69 o
   2   3   2      282.33      307.30     14.93 o
   3   3   2      377.89      344.41     12.93 o
   4   3   2      130.94      135.10      7.50 o
   5   3   2       17.41       15.64      3.30 o
   6   3   2       25.25       19.67      7.48 o
   7   3   2      260.00      274.97     25.87 o
 -10   4   2       10.15       36.96     10.07 o
  -9   4   2        0.47       -3.71      5.28 o
  -8   4   2       14.67       18.87      7.10 o
  -7   4   2      299.20      342.51     24.94 o
  -6   4   2      142.60      149.24     15.32 o
  -5   4   2       36.97       39.85      5.02 o
  -4   4   2      101.49      106.62      5.13 o
  -3   4   2        0.06        3.05      2.50 o
  -2   4   2     3607.04     3744.54     54.84 o
  -1   4   2      279.51      295.27     17.08 o
   0   4   2        1.13        2.08      1.39 o
   1   4   2       64.58       36.07      9.02 o
   2   4   2       15.72       16.37      6.27 o
   3   4   2      827.29      813.65     23.15 o
   4   4   2       17.45       19.91      6.17 o
   5   4   2      137.02      136.62     11.32 o
   6   4   2       57.14       71.95     13.56 o
  -9   5   2        0.14       -7.64      9.93 o
  -8   5   2      372.54      363.68     27.94 o
  -7   5   2      214.88      225.25     21.22 o
  -6   5   2       10.90        4.30      5.79 o
  -5   5   2      166.67      157.09      8.77 o
  -4   5   2        8.41        4.16      3.21 o
  -3   5   2     1079.43     1105.74     32.47 o
  -2   5   2      155.58      143.12     12.88 o
  -1   5   2       29.24       22.07      5.98 o
   0   5   2      568.71      535.95     26.70 o
   1   5   2       50.38       68.10     10.98 o
   2   5   2     1667.10     1546.67     49.78 o
   3   5   2      151.14      121.44     14.90 o
   4   5   2        0.30       -8.86      5.90 o
   5   5   2      111.58      119.04     13.63 o
   6   5   2        3.90       -0.65      7.10 o
  -9   6   2      139.17      165.73     20.95 o
  -8   6   2       45.99       43.62     10.87 o
  -7   6   2       16.72       20.07      7.72 o
  -6   6   2      193.74      179.01     17.90 o
  -5   6   2       11.10        9.85      3.55 o
  -4   6   2      164.84      174.93     14.26 o
  -3   6   2       41.32       29.83      7.12 o
  -2   6   2      131.63      138.46     13.81 o
  -1   6   2     2319.62     2369.63     58.49 o
   0   6   2      763.19      724.43     34.46 o
   1   6   2      110.50      100.58     14.00 o
   2   6   2      194.26      194.96     19.54 o
   3   6   2       12.62       25.58      8.36 o
   4   6   2      320.00      347.08     27.68 o
   5   6   2        1.95        5.72      4.37 o
  -8   7   2       54.76       46.09     11.67 o
  -7   7   2      100.08       92.01     14.78 o
  -6   7   2       50.29       52.82     11.33 o
  -5   7   2       53.09       56.73      6.98 o
  -4   7   2      161.23      170.08     15.63 o
  -3   7   2      108.45       94.58     12.33 o
  -2   7   2      205.55      189.62     17.98 o
  -1   7   2       33.66       23.43      7.71 o
   0   7   2       39.84       34.17      9.21 o
   1   7   2        0.00        3.48      4.90 o
   2   7   2        0.01       -5.56      5.93 o
   3   7   2      350.70      393.59     30.88 o
   4   7   2       39.61       39.94     11.43 o
  -8   8   2      243.44      261.18     26.42 o
  -7   8   2        9.70       16.42      9.69 o
  -6   8   2      536.03      594.01     34.85 o
  -5   8   2       84.95       76.71     11.59 o
  -4   8   2      130.78      108.70     14.04 o
  -3   8   2      330.02      329.64     24.87 o
  -2   8   2       28.82        8.43      6.53 o
  -1   8   2       31.69       25.02      8.20 o
   0   8   2       21.96       13.95      7.52 o
   1   8   2       12.82       20.97      9.61 o
   2   8   2      432.78      420.07     33.28 o
  -7   9   2       74.99       65.19     13.92 o
  -6   9   2       54.54       65.56     13.73 o
  -5   9   2        0.01       -1.94      5.09 o
  -4   9   2      316.86      278.05     24.22 o
  -3   9   2        0.13       -1.30      4.86 o
  -2   9   2       54.26       46.57     11.55 o
  -1   9   2        0.33       -0.16      6.19 o
   0   9   2       56.43       51.21     12.96 o
   1   9   2      146.77      138.98     20.22 o
  -5  10   2      315.31      358.66     28.48 o
  -4  10   2       16.90        1.45      5.63 o
  -3  10   2       38.78       19.80      8.30 o
  -2  10   2       46.94       62.80     14.59 o
   3 -11   3       11.20        9.17      8.03 o
   4 -11   3      217.17      230.40     25.39 o
   5 -11   3        1.10       11.03      4.76 o
   0 -10   3       88.82       89.81     16.95 o
   1 -10   3       17.85       11.96      7.89 o
   2 -10   3        0.00       -4.63      8.91 o
   3 -10   3      141.94      124.82     18.33 o
   4 -10   3        1.17       -3.20      6.01 o
   5 -10   3      114.02      136.94     12.44 o
   6 -10   3        0.24       -0.52      7.67 o
   7 -10   3       29.54       31.27     10.34 o
  -2  -9   3       66.88      100.92     17.08 o
  -1  -9   3      553.99      558.74     37.73 o
   0  -9   3        0.24      -12.70      8.47 o
   1  -9   3        0.20       -6.52      7.05 o
   2  -9   3       83.09       84.24     15.43 o
   3  -9   3       17.37       15.44      7.73 o
   4  -9   3      179.43      158.76     18.04 o
   5  -9   3        9.59       11.81      8.07 o
   6  -9   3       30.77       19.95      7.40 o
   7  -9   3       40.79       39.13      7.68 o
   8  -9   3       12.61       14.67      7.64 o
  -4  -8   3       13.06        6.51      6.03 o
  -3  -8   3       36.76       37.51     11.01 o
  -2  -8   3      335.69      335.54     27.88 o
  -1  -8   3       11.78        6.88      6.90 o
   0  -8   3      114.10      124.04     16.77 o
   1  -8   3       63.55       83.02     13.63 o
   2  -8   3        8.60        2.43      6.18 o
   3  -8   3      252.91      265.77     21.92 o
   4  -8   3        0.89        2.80      4.78 o
   5  -8   3      101.04      107.21      9.81 o
   6  -8   3       11.71        7.19      4.22 o
   7  -8   3        0.38       -5.60      6.48 o
   8  -8   3      136.95      128.72     18.31 o
  -5  -7   3       32.48       38.23     11.05 o
  -4  -7   3      130.63      114.60     16.26 o
  -3  -7   3      229.89      242.54     22.77 o
  -2  -7   3       55.14       39.25     10.13 o
  -1  -7   3      106.69      134.54     16.50 o
   0  -7   3     1034.06      995.69     41.82 o
   1  -7   3        6.11        3.94      5.83 o
   2  -7   3      608.84      534.45     28.97 o
   3  -7   3       97.37       95.11     12.89 o
   4  -7   3      336.32      370.10     15.82 o
   5  -7   3      417.92      413.58     17.11 o
   6  -7   3       31.53       39.46      7.01 o
   7  -7   3       38.94       40.37      7.57 o
   8  -7   3       66.64       47.21     15.82 o
  -5  -6   3      141.09      130.39     16.28 o
  -4  -6   3      245.65      254.79     21.96 o
  -3  -6   3        1.90        2.31      5.18 o
  -2  -6   3      345.97      357.51     24.75 o
  -1  -6   3      106.34       79.76     11.86 o
   0  -6   3      262.80      277.28     20.31 o
   1  -6   3      497.81      497.44     26.43 o
   2  -6   3      479.00      431.50     24.30 o
   3  -6   3      332.53      316.82     20.15 o
   4  -6   3     1020.58      997.80     23.96 o
   5  -6   3      299.50      286.37     11.41 o
   6  -6   3       15.22       14.35      3.26 o
   7  -6   3       55.09       52.25      7.71 o
   8  -6   3      283.45      286.21     22.87 o
  -6  -5   3       37.72       34.60     10.85 o
  -5  -5   3      543.97      584.44     31.32 o
  -4  -5   3        2.61        4.70      4.55 o
  -3  -5   3       54.06       57.04      6.79 o
  -2  -5   3      128.42      126.18     21.12 o
  -1  -5   3       88.91       79.05      3.70 o
   0  -5   3      961.29      999.89     23.86 o
   1  -5   3       34.90       34.66      6.17 o
   2  -5   3      448.77      436.11     21.95 o
   3  -5   3       26.18       29.11      4.42 o
   4  -5   3        9.99        8.49      2.67 o
   5  -5   3      240.54      242.90      9.90 o
   6  -5   3       14.16       15.24      3.27 o
   7  -5   3      107.62      106.26     10.36 o
   8  -5   3       79.50       94.19     14.75 o
   9  -5   3       14.05       23.71      9.19 o
  -7  -4   3       93.81       92.46     16.53 o
  -6  -4   3       96.83       86.41     14.57 o
  -5  -4   3        1.11       -6.32      5.33 o
  -4  -4   3      276.73      294.55     13.74 o
  -3  -4   3      853.35      833.79     21.87 o
  -2  -4   3      367.02      360.73     13.85 o
  -1  -4   3      574.32      575.12     13.78 o
   0  -4   3      104.87       85.13      6.58 o
   1  -4   3      247.47      249.51     10.85 o
   2  -4   3     2064.20     2144.61     28.66 o
   3  -4   3      123.97      106.09      5.71 o
   4  -4   3      197.97      187.24      6.18 o
   5  -4   3       31.94       24.27      3.63 o
   6  -4   3       58.15       52.35      4.76 o
   7  -4   3      189.25      166.29     17.77 o
   8  -4   3        2.36        9.90      6.21 o
   9  -4   3       97.61       82.84     14.61 o
  -7  -3   3        5.15        2.48      7.62 o
  -6  -3   3        1.50        1.65      5.97 o
  -5  -3   3      310.49      287.11     10.77 o
  -4  -3   3      889.71      902.33     21.23 o
  -3  -3   3      356.63      328.88      8.94 o
  -2  -3   3      223.76      267.26      7.53 o
  -1  -3   3      405.38      396.88     13.28 o
   0  -3   3     1490.53     1562.71     16.20 o
   1  -3   3      385.42      387.59      7.61 o
   2  -3   3      454.00      483.66      7.99 o
   3  -3   3       15.53       27.61      2.17 o
   4  -3   3       31.70       31.71      2.55 o
   5  -3   3      271.23      257.32     18.50 o
   6  -3   3      124.74      121.82     14.05 o
   7  -3   3        0.01        6.73      5.78 o
   8  -3   3       82.44       74.15     12.35 o
   9  -3   3       78.21       65.55     12.69 o
  -8  -2   3       10.10       12.18      7.69 o
  -7  -2   3       46.53       40.94     10.49 o
  -6  -2   3      224.35      245.12     12.51 o
  -5  -2   3      223.57      244.46      9.92 o
  -4  -2   3       82.65       88.10      4.33 o
  -3  -2   3       93.42      116.95      3.75 o
  -2  -2   3       14.36       22.04      2.05 o
  -1  -2   3      781.49      742.92      9.47 o
   0  -2   3      943.58      974.21      9.40 o
   1  -2   3       11.07       10.18      1.19 o
   2  -2   3      157.88      194.99      5.54 o
   3  -2   3      284.35      308.09      5.62 o
   4  -2   3      969.80      975.54     31.24 o
   5  -2   3      213.93      222.80     11.58 o
   6  -2   3       27.24       25.95      4.99 o
   7  -2   3        3.10        3.15      4.65 o
   8  -2   3      182.79      164.56     18.12 o
   9  -2   3      145.76      143.31     17.81 o
  -8  -1   3       84.29       85.75     15.32 o
  -7  -1   3       21.82       30.09      9.35 o
  -6  -1   3       17.70       17.28      2.90 o
  -5  -1   3      345.68      313.76      7.49 o
  -4  -1   3        4.39        2.63      1.27 o
  -3  -1   3       14.77       17.12      1.74 o
  -2  -1   3       35.87       20.17      1.55 o
  -1  -1   3      436.97      440.11      4.47 o
   0  -1   3     3628.55     3565.51     16.93 o
   1  -1   3     1345.22     1318.41     12.72 o
   2  -1   3       12.03       19.33      1.34 o
   3  -1   3      909.46      942.61     14.44 o
   4  -1   3        0.43       -1.30      2.58 o
   5  -1   3        0.74       -3.98      3.07 o
   6  -1   3       90.99       80.91      8.00 o
   7  -1   3        0.36        2.71      5.90 o
   8  -1   3       53.67       57.63      8.20 o
  -8   0   3      147.46      156.21     19.43 o
  -7   0   3      122.72      136.17      9.92 o
  -6   0   3        8.80       10.97      2.41 o
  -5   0   3       21.46       18.79      4.84 o
  -4   0   3       17.47       37.29      2.52 o
  -3   0   3     1587.47     1627.47     12.85 o
  -2   0   3      383.66      449.85      5.94 o
  -1   0   3      337.03      297.44      7.01 o
   0   0   3      441.75      458.60      7.60 o
   1   0   3     2535.07     2704.20     20.04 o
   2   0   3       81.66       75.99      3.43 o
   3   0   3        0.13        1.31      1.59 o
   4   0   3      195.05      220.76      5.24 o
   5   0   3      250.02      261.44     12.65 o
   6   0   3       12.66       21.36      4.99 o
   7   0   3        0.69       -8.40      8.92 o
   8   0   3        5.82        2.77      5.68 o
  -9   1   3      199.29      204.24     23.79 o
  -8   1   3       68.13       68.12     14.16 o
  -7   1   3        0.67       -1.54      3.13 o
  -6   1   3       40.97       36.79      5.40 o
  -5   1   3       13.87       15.00      2.72 o
  -4   1   3    10388.03    10799.65     52.24 o
  -3   1   3       37.38       42.07      2.17 o
  -2   1   3       33.52       33.04      1.63 o
  -1   1   3      833.96      794.87      7.02 o
   0   1   3       26.21       30.42      2.37 o
   1   1   3     4874.93     4904.64     43.26 o
   2   1   3      317.22      372.98      8.80 o
   3   1   3      115.53      134.15      4.97 o
   4   1   3      147.43      145.22      5.40 o
   5   1   3      277.09      288.93     10.71 o
   6   1   3      153.28      147.54      8.39 o
   7   1   3        4.74       -3.35      6.54 o
   8   1   3        0.91       -3.59      5.85 o
  -9   2   3       16.31       19.38      7.77 o
  -8   2   3        1.30       -0.61      4.12 o
  -7   2   3       10.58       16.09      7.47 o
  -6   2   3      554.78      555.54     13.89 o
  -5   2   3      781.52      820.64     16.03 o
  -4   2   3       56.50       58.53      8.10 o
  -3   2   3      123.91      128.29      4.38 o
  -2   2   3       26.21       17.73      2.38 o
  -1   2   3       32.57       47.29      4.48 o
   0   2   3     1859.13     1927.60     36.42 o
   1   2   3       38.47       44.49      4.75 o
   2   2   3       79.00       78.32      6.12 o
   3   2   3      266.38      239.72      8.73 o
   4   2   3       45.30       41.16      5.68 o
   5   2   3      134.59      141.06      8.00 o
   6   2   3        2.83       -5.63      3.91 o
   7   2   3       34.02       36.24     10.48 o
  -9   3   3        7.51       14.96      6.81 o
  -8   3   3       32.34       34.08      9.53 o
  -7   3   3        0.43        5.27      5.04 o
  -6   3   3      260.94      241.34     11.27 o
  -5   3   3        0.90       -5.21      5.75 o
  -4   3   3       10.21       10.92      1.82 o
  -3   3   3      976.65      984.08     16.67 o
  -2   3   3      455.27      554.23     19.07 o
  -1   3   3       31.16       23.35      3.22 o
   0   3   3      409.92      460.17     10.98 o
   1   3   3       89.91       78.35      6.38 o
   2   3   3     1173.64     1087.42     31.53 o
   3   3   3       28.60       26.08      4.79 o
   4   3   3        2.44        2.91      3.45 o
   5   3   3      217.11      215.66     10.28 o
   6   3   3       53.60       35.11      9.51 o
   7   3   3       74.62       78.77     14.72 o
 -10   4   3       17.03       24.76      8.83 o
  -9   4   3       17.54       20.44      5.61 o
  -8   4   3        3.90        6.78      9.04 o
  -7   4   3      176.21      188.82     19.49 o
  -6   4   3       16.08       22.71      7.04 o
  -5   4   3       25.96       35.62      3.95 o
  -4   4   3      302.40      304.09     11.30 o
  -3   4   3       38.35       36.01      5.63 o
  -2   4   3      109.15      136.77     11.47 o
  -1   4   3      131.05      125.80      6.81 o
   0   4   3      113.49      108.58     11.83 o
   1   4   3     1084.65     1052.25     16.45 o
   2   4   3      109.37      130.86     14.19 o
   3   4   3        0.00       -0.09      4.49 o
   4   4   3      306.65      278.18     14.16 o
   5   4   3       27.96       22.56      5.27 o
   6   4   3      251.80      293.20     25.64 o
  -9   5   3       10.10       12.68      7.80 o
  -8   5   3      179.86      202.22     21.45 o
  -7   5   3       12.76        9.64      6.72 o
  -6   5   3      237.60      267.50     21.38 o
  -5   5   3      492.91      468.98     15.29 o
  -4   5   3      116.89      120.10     10.78 o
  -3   5   3      224.17      220.72     15.29 o
  -2   5   3        1.19       -1.02      4.45 o
  -1   5   3      132.67      162.70     14.99 o
   0   5   3      862.62      773.16     38.92 o
   1   5   3      326.97      231.28     45.88 o
   2   5   3      165.85      176.24     17.62 o
   3   5   3       39.98       43.33      9.57 o
   4   5   3       32.01       25.66      8.76 o
   5   5   3      193.36      235.79     27.69 o
   6   5   3       23.61       11.62      7.18 o
  -8   6   3       79.91       80.75     14.35 o
  -7   6   3       40.82       28.91     10.23 o
  -6   6   3      251.87      260.80     21.61 o
  -5   6   3       54.77       56.86     13.16 o
  -4   6   3       87.87      107.26     11.88 o
  -3   6   3        3.75       -1.85      4.78 o
  -2   6   3       54.34       51.65      8.97 o
  -1   6   3      125.18      137.37     15.26 o
   0   6   3      382.04      320.32     23.32 o
   1   6   3        2.83       -2.46      5.09 o
   2   6   3      401.02      358.49     26.92 o
   3   6   3       14.06       13.87      7.18 o
   4   6   3      161.84      166.12     19.94 o
   5   6   3       14.40       10.93      4.97 o
  -8   7   3        2.03       -6.19      7.06 o
  -7   7   3      227.94      233.60     22.91 o
  -6   7   3       15.71       16.15      7.78 o
  -5   7   3       76.23       76.09     10.41 o
  -4   7   3        8.39        6.20      4.45 o
  -3   7   3      267.90      254.98     20.35 o
  -2   7   3       89.74       75.80     12.11 o
  -1   7   3        0.63       12.24      6.91 o
   0   7   3        0.54       -2.24      5.33 o
   1   7   3       49.26       48.12     11.42 o
   2   7   3       56.21       60.81     12.99 o
   3   7   3       23.75       16.83      7.56 o
   4   7   3       27.94       33.27     10.17 o
  -7   8   3        0.12       -5.52      6.62 o
  -6   8   3       38.37       38.24     11.16 o
  -5   8   3        0.25       -0.60      4.79 o
  -4   8   3        2.13        3.16      5.21 o
  -3   8   3      296.09      294.87     23.97 o
  -2   8   3       21.61       19.44      8.66 o
  -1   8   3       12.17       11.60      7.61 o
   0   8   3      277.74      300.01     26.74 o
   1   8   3       88.02       75.81     14.81 o
   2   8   3      194.40      242.54     26.25 o
  -6   9   3        0.95       -0.33      5.72 o
  -5   9   3       76.10       74.64     12.69 o
  -4   9   3      101.13       95.79     14.86 o
  -3   9   3        3.38        1.33      5.39 o
  -2   9   3       28.23       32.32      9.49 o
  -1   9   3      179.92      205.76     23.58 o
   0   9   3      164.23      195.61     23.52 o
  -5  10   3       49.28       66.76     12.98 o
  -4  10   3        3.44       -0.68      5.87 o
  -3  10   3       40.55       37.15     11.26 o
   3 -11   4       26.11       19.73      8.65 o
   4 -11   4      156.62      126.98     19.44 o
   5 -11   4        0.65       -5.58      6.96 o
   0 -10   4       42.67       28.56     10.21 o
   1 -10   4        8.91        5.64      6.93 o
   2 -10   4      222.44      253.97     25.73 o
   3 -10   4      113.43      139.76     19.50 o
   4 -10   4       58.03       67.06     14.15 o
   5 -10   4       17.92       21.22      4.65 o
   6 -10   4       11.03       10.67      4.93 o
   7 -10   4      110.30       95.48     15.48 o
  -3  -9   4       56.59       61.42     14.00 o
  -2  -9   4        0.08        9.31      9.08 o
  -1  -9   4      136.02      149.68     20.36 o
   0  -9   4       22.38        9.56      7.33 o
   1  -9   4      136.89      157.62     19.64 o
   2  -9   4      177.74      218.22     22.67 o
   3  -9   4        8.26        9.29      7.01 o
   4  -9   4        0.91       -5.81      4.30 o
   5  -9   4       39.86       32.23      7.71 o
   6  -9   4      187.85      182.95     14.26 o
   7  -9   4       94.40      112.71     12.06 o
   8  -9   4       14.81       11.96      6.78 o
  -4  -8   4       32.50       37.14     11.86 o
  -3  -8   4      148.60      164.68     20.60 o
  -2  -8   4        3.59      -12.40      8.27 o
  -1  -8   4       88.36       87.37     14.80 o
   0  -8   4       19.46        9.84      7.07 o
   1  -8   4      189.58      165.27     18.76 o
   2  -8   4        0.04        3.59      7.44 o
   3  -8   4      104.87       86.79     13.17 o
   4  -8   4       42.24       38.59      6.16 o
   5  -8   4       46.99       39.43      5.41 o
   6  -8   4       34.42       32.42      6.41 o
   7  -8   4        0.10       -1.03      5.03 o
   8  -8   4       44.93       35.81     10.18 o
  -5  -7   4       38.89       35.16     10.24 o
  -4  -7   4       43.48       47.76     11.55 o
  -3  -7   4       20.30       20.53      8.46 o
  -2  -7   4       36.84       32.27      9.20 o
  -1  -7   4      147.36      145.32     16.85 o
   0  -7   4      907.43      887.90     39.03 o
   1  -7   4        1.30       -3.65      5.66 o
   2  -7   4       88.96       98.23     13.57 o
   3  -7   4       61.13       45.13      9.76 o
   4  -7   4      383.06      352.55     15.69 o
   5  -7   4      319.38      321.85     12.95 o
   6  -7   4       72.77       67.48      6.51 o
   7  -7   4      243.04      260.79     16.70 o
   8  -7   4      204.30      215.05     15.92 o
  -5  -6   4        0.01       12.58      6.47 o
  -4  -6   4        3.76       -4.16      7.01 o
  -3  -6   4        0.04        4.34      7.65 o
  -2  -6   4     1310.88     1283.02     39.92 o
  -1  -6   4      756.40      664.66     18.17 o
   0  -6   4      344.14      332.54     15.52 o
   1  -6   4        5.07        1.41      3.45 o
   2  -6   4      206.18      201.55     17.23 o
   3  -6   4      362.60      346.55     13.21 o
   4  -6   4       21.40       19.28      4.57 o
   5  -6   4        1.61        2.17      2.61 o
   6  -6   4      488.21      496.02     15.59 o
   7  -6   4      134.65      147.29     28.47 o
   8  -6   4       98.38       97.31     15.89 o
  -6  -5   4       17.29       16.06      9.39 o
  -5  -5   4       11.45        5.16      5.60 o
  -4  -5   4       58.68       79.29      8.12 o
  -3  -5   4       95.31       88.92      8.49 o
  -2  -5   4       49.59       39.62      3.55 o
  -1  -5   4      201.08      202.92      5.23 o
   0  -5   4       14.99       12.33      2.34 o
   1  -5   4      242.61      236.17      8.72 o
   2  -5   4      100.62       83.11      5.50 o
   3  -5   4      158.22      143.35     10.23 o
   4  -5   4       30.97       25.66      3.90 o
   5  -5   4      277.52      255.45     10.40 o
   6  -5   4        2.26        5.13      2.98 o
   7  -5   4      203.53      248.85     22.31 o
   8  -5   4       75.48       62.40     12.48 o
  -7  -4   4      104.93      105.38     16.51 o
  -6  -4   4        4.83        2.09      5.18 o
  -5  -4   4       12.25        7.40      3.73 o
  -4  -4   4      120.45      125.65      9.28 o
  -3  -4   4      209.93      194.49     10.99 o
  -2  -4   4     1137.05     1233.45     17.43 o
  -1  -4   4     1670.96     1702.78     13.69 o
   0  -4   4      813.31      798.90     13.55 o
   1  -4   4      139.16      113.18      5.64 o
   2  -4   4      783.27      792.92     12.43 o
   3  -4   4      459.53      466.60      9.72 o
   4  -4   4      684.15      691.39     21.13 o
   5  -4   4      187.14      208.32     12.67 o
   6  -4   4       30.88       41.05      8.86 o
   7  -4   4        9.15        5.47      4.90 o
   8  -4   4        1.75       -2.68      5.33 o
  -7  -3   4       24.71       17.37      7.98 o
  -6  -3   4       12.21       11.03      3.87 o
  -5  -3   4      386.51      350.03     17.59 o
  -4  -3   4        2.05       -2.39      2.81 o
  -3  -3   4       77.30       62.48      4.44 o
  -2  -3   4       97.21       89.64      7.31 o
  -1  -3   4      191.19      173.59      5.10 o
   0  -3   4     2211.71     2303.03     20.79 o
   1  -3   4       37.73       32.64      3.59 o
   2  -3   4      689.35      781.87     10.93 o
   3  -3   4      632.56      602.69      9.94 o
   4  -3   4      960.91      890.42     75.49 o
   5  -3   4      210.90      202.24     16.93 o
   6  -3   4        1.66       -0.31      5.90 o
   7  -3   4      120.43      116.90     15.16 o
   8  -3   4      289.05      288.54     24.68 o
   9  -3   4      222.50      208.24     22.38 o
  -8  -2   4       41.64       25.54     10.00 o
  -7  -2   4        2.49        1.78      6.35 o
  -6  -2   4      602.14      595.53     19.76 o
  -5  -2   4      105.71      108.97      4.63 o
  -4  -2   4       31.82       25.58      2.11 o
  -3  -2   4      142.75      119.55      5.00 o
  -2  -2   4       49.04       48.80      1.98 o
  -1  -2   4      291.96      282.90      6.26 o
   0  -2   4        4.89       13.36      1.55 o
   1  -2   4        5.14        6.84      1.07 o
   2  -2   4     1173.37     1165.20     10.42 o
   3  -2   4      348.32      405.26     15.80 o
   4  -2   4      306.31      323.42     18.86 o
   5  -2   4       19.73        8.71      4.23 o
   6  -2   4       13.31        7.44      5.78 o
   7  -2   4      373.72      440.54     27.86 o
   8  -2   4      226.11      243.49     22.75 o
   9  -2   4        1.50       13.25      7.11 o
  -8  -1   4        6.80        2.53      7.16 o
  -7  -1   4      320.85      283.68     23.97 o
  -6  -1   4        5.58        5.73      2.06 o
  -5  -1   4       49.51       60.82      3.52 o
  -4  -1   4      212.90      209.40      7.28 o
  -3  -1   4      417.08      391.96      8.11 o
  -2  -1   4        8.93        5.49      1.23 o
  -1  -1   4      104.93      112.68      3.06 o
   0  -1   4     1467.47     1450.98     12.58 o
   1  -1   4     2306.48     2284.80     17.58 o
   2  -1   4       28.81       53.90      2.66 o
   3  -1   4      565.62      583.41      9.52 o
   4  -1   4      133.35      121.24      7.95 o
   5  -1   4      114.40       99.32      9.03 o
   6  -1   4     1276.78     1284.55     30.50 o
   7  -1   4        1.67        0.61      4.08 o
   8  -1   4      131.41      138.81     12.22 o
  -8   0   4       76.86       88.21     15.12 o
  -7   0   4       10.46        6.89      3.21 o
  -6   0   4        0.14        0.75      1.96 o
  -5   0   4      328.89      294.02     12.03 o
  -4   0   4     4343.00     4629.53     29.28 o
  -3   0   4      316.37      316.03      7.43 o
  -2   0   4      401.10      438.73      6.62 o
  -1   0   4     1968.10     1955.43     13.01 o
   0   0   4      512.76      506.46      9.28 o
   1   0   4        1.16        3.10      1.23 o
   2   0   4        0.15        1.45      1.53 o
   3   0   4      660.71      656.12     13.23 o
   4   0   4       27.88       22.83      1.78 o
   5   0   4      238.83      236.97     12.34 o
   6   0   4      223.70      233.39     13.61 o
   7   0   4       46.04       40.92      6.80 o
   8   0   4        1.52       -3.63      6.16 o
  -9   1   4      128.32      128.45     18.82 o
  -8   1   4       11.18       20.14      6.06 o
  -7   1   4        0.03        0.41      2.94 o
  -6   1   4     1354.35     1306.94     33.46 o
  -5   1   4       91.60       76.15      5.39 o
  -4   1   4      169.95      166.17      4.82 o
  -3   1   4        2.32        2.08      1.22 o
  -2   1   4        2.91        9.23      1.40 o
  -1   1   4     3426.23     3571.45     20.31 o
   0   1   4      887.93      920.94     16.92 o
   1   1   4      235.35      286.93     10.15 o
   2   1   4     1905.50     2220.09     25.40 o
   3   1   4       40.06       47.08      4.14 o
   4   1   4     1792.92     1856.50     25.80 o
   5   1   4      178.41      179.53      9.08 o
   6   1   4        0.76       -0.13      2.62 o
   7   1   4        0.10       -5.77     16.81 o
   8   1   4        0.27        0.35      6.90 o
  -9   2   4        4.14       -2.74      5.88 o
  -8   2   4        1.17        5.86      3.73 o
  -7   2   4      287.57      309.32     16.41 o
  -6   2   4      691.60      688.46     16.28 o
  -5   2   4      239.67      248.45     10.61 o
  -4   2   4        0.68       -0.23      1.55 o
  -3   2   4        0.58        2.88      1.27 o
  -2   2   4      794.15      769.19     10.51 o
  -1   2   4      537.69      604.46     14.94 o
   0   2   4     2988.03     3184.78     34.76 o
   1   2   4       80.24       73.96      6.14 o
   2   2   4       25.26       22.00      4.02 o
   3   2   4     1508.04     1518.15     22.41 o
   4   2   4        4.91        6.78      2.76 o
   5   2   4        1.04        0.87      2.72 o
   6   2   4       15.76       19.89      5.11 o
   7   2   4       13.14        3.89      6.08 o
  -9   3   4       19.88       40.81      9.66 o
  -8   3   4       11.59       21.68      9.76 o
  -7   3   4       17.31       16.05      3.74 o
  -6   3   4       42.53       38.76      9.89 o
  -5   3   4        4.70        5.17      2.15 o
  -4   3   4        0.04        0.39      1.41 o
  -3   3   4      703.22      716.22     21.46 o
  -2   3   4       44.85       70.06      7.55 o
  -1   3   4       45.80       43.18      4.97 o
   0   3   4      275.65      284.69      9.85 o
   1   3   4        4.41       16.83      4.37 o
   2   3   4      240.13      234.25     11.84 o
   3   3   4        1.20        2.84      3.42 o
   4   3   4        0.01        3.85      2.69 o
   5   3   4      438.45      447.61     15.34 o
   6   3   4        3.46        1.59      5.20 o
   7   3   4       17.31       28.35      9.22 o
 -10   4   4        3.73        4.47      5.24 o
  -9   4   4       89.70      114.11     17.53 o
  -8   4   4        1.35        9.89      8.22 o
  -7   4   4        0.02        0.35      2.83 o
  -6   4   4        7.80        8.65      5.84 o
  -5   4   4      248.30      258.62     13.06 o
  -4   4   4     2067.90     2116.93     30.68 o
  -3   4   4       70.34       48.72      7.01 o
  -2   4   4        4.66        3.00      2.41 o
  -1   4   4       17.62       33.27      4.32 o
   0   4   4      297.40      268.64      9.88 o
   1   4   4     1058.95     1060.11     35.94 o
   2   4   4       13.18        9.42      5.26 o
   3   4   4      484.92      438.77     24.29 o
   4   4   4      182.62      192.22     10.20 o
   5   4   4       16.03       18.24      5.55 o
   6   4   4       11.68        6.53      5.85 o
  -9   5   4        9.36        8.54      7.54 o
  -8   5   4       18.59       10.81      6.06 o
  -7   5   4       47.05       51.42     11.61 o
  -6   5   4      139.73      179.83     18.05 o
  -5   5   4      586.34      564.14     17.36 o
  -4   5   4       12.83       15.49      5.12 o
  -3   5   4        0.08       -3.16      3.81 o
  -2   5   4      273.51      233.76     17.32 o
  -1   5   4      238.47      231.56     10.24 o
   0   5   4     1745.80     1690.70     37.63 o
   1   5   4      236.16      232.21     19.82 o
   2   5   4      110.76      120.32     15.03 o
   3   5   4       84.12      125.98     16.06 o
   4   5   4      108.58      111.48     15.79 o
   5   5   4       30.71       19.24      5.98 o
  -8   6   4       96.05       87.17     15.33 o
  -7   6   4      189.84      176.23     19.66 o
  -6   6   4      106.90      114.04     15.40 o
  -5   6   4        4.01        7.13      8.28 o
  -4   6   4      138.67      131.89     13.18 o
  -3   6   4     1296.58     1311.49     42.36 o
  -2   6   4     1250.80     1211.47     43.12 o
  -1   6   4       79.70       64.45     11.37 o
   0   6   4      384.40      415.52     27.46 o
   1   6   4       84.33       83.37     13.32 o
   2   6   4      358.22      367.85     28.54 o
   3   6   4       47.11       48.88     11.10 o
   4   6   4        4.23        9.41      6.52 o
  -8   7   4       17.14       19.30      9.54 o
  -7   7   4       17.69       21.76      8.85 o
  -6   7   4       32.40       32.52      9.48 o
  -5   7   4      130.86      135.37     14.18 o
  -4   7   4       40.48       31.09      7.79 o
  -3   7   4       65.31       59.13     10.50 o
  -2   7   4       44.40       45.63     10.35 o
  -1   7   4        0.18        1.37      6.82 o
   0   7   4      167.39      161.96     19.01 o
   1   7   4      264.34      296.06     26.21 o
   2   7   4        9.94      -11.17      7.45 o
   3   7   4        7.34       13.87      7.37 o
  -7   8   4        7.79        0.86      7.71 o
  -6   8   4      117.90      137.42     18.38 o
  -5   8   4       61.87       57.28     10.90 o
  -4   8   4        0.09        5.67      4.70 o
  -3   8   4       22.01       34.28      9.88 o
  -2   8   4        4.63        0.95      5.12 o
  -1   8   4       96.13       85.76     15.11 o
   0   8   4      230.85      227.42     24.46 o
   1   8   4        4.63        9.33      8.00 o
  -6   9   4      119.75      116.35     18.18 o
  -5   9   4       67.93       66.64     12.06 o
  -4   9   4       58.76       54.76     11.98 o
  -3   9   4        5.53       -0.84      5.06 o
  -2   9   4      322.26      358.71     30.13 o
  -1   9   4       67.18       71.46     15.34 o
  -5  10   4       28.96       22.80      9.26 o
  -4  10   4        0.11        2.72      7.00 o
  -3  10   4      277.08      314.47     29.33 o
   3 -11   5       26.97        7.82      8.59 o
   4 -11   5      243.10      260.55     27.21 o
   5 -11   5       42.38       58.10      9.47 o
   0 -10   5        2.54        0.23      7.09 o
   1 -10   5       38.72       53.79     14.07 o
   2 -10   5       85.02       69.08     14.42 o
   3 -10   5      172.69      189.78     24.15 o
   4 -10   5       20.64       25.00      5.19 o
   5 -10   5      129.89      154.75     10.81 o
   6 -10   5       11.25        1.92      7.85 o
  -3  -9   5      217.89      222.13     25.42 o
  -2  -9   5       20.69       21.66      9.51 o
  -1  -9   5       23.12        6.92      6.57 o
   0  -9   5        0.94        1.64      6.38 o
   1  -9   5      177.72      168.66     20.13 o
   2  -9   5      103.41       89.34      9.20 o
   3  -9   5        7.53        1.03      3.82 o
   4  -9   5       93.05       85.80      7.64 o
   5  -9   5        0.04        1.62      3.32 o
   6  -9   5       92.78       91.50     10.70 o
   7  -9   5       16.02       31.11      7.17 o
  -4  -8   5      105.02      126.32     18.68 o
  -3  -8   5       40.37       29.46     10.56 o
  -2  -8   5       97.78       76.43     14.00 o
  -1  -8   5        3.00       -4.57      6.26 o
   0  -8   5      142.89      157.71     19.24 o
   1  -8   5      322.37      324.47     31.10 o
   2  -8   5        0.47       -0.64      3.85 o
   3  -8   5      277.40      279.75     15.45 o
   4  -8   5       72.59       55.48      6.06 o
   5  -8   5      130.20      124.29      8.75 o
   6  -8   5      204.35      193.73     13.94 o
   7  -8   5       21.97       22.91      5.80 o
   8  -8   5       75.99       74.28     13.57 o
  -5  -7   5       25.11       15.99      7.81 o
  -4  -7   5        7.45       -5.42      7.17 o
  -3  -7   5      105.45      125.49     16.57 o
  -2  -7   5      232.71      231.31     15.30 o
  -1  -7   5      137.29      135.09     11.31 o
   0  -7   5      248.40      242.63      9.83 o
   1  -7   5      199.18      190.89      9.37 o
   2  -7   5      433.90      436.33     17.35 o
   3  -7   5      118.37      113.28      7.35 o
   4  -7   5      248.55      255.86     11.16 o
   5  -7   5       36.19       24.80      5.86 o
   6  -7   5        0.09        0.84      4.34 o
   7  -7   5       30.60       42.79      7.58 o
  -5  -6   5        5.77       -5.80      6.18 o
  -4  -6   5      259.48      260.83     31.91 o
  -3  -6   5        0.02        1.88      3.50 o
  -2  -6   5      666.94      649.30     22.94 o
  -1  -6   5      272.04      270.12      6.60 o
   0  -6   5      480.82      498.47     12.90 o
   1  -6   5      743.66      726.85     16.61 o
   2  -6   5     1204.73     1231.60     22.09 o
   3  -6   5      856.30      836.39     15.36 o
   4  -6   5       48.37       45.91      5.70 o
   5  -6   5        6.75        1.52      2.73 o
   6  -6   5      828.33      861.34     20.94 o
   7  -6   5      372.19      368.55     28.15 o
   8  -6   5      127.49       96.90     16.09 o
  -6  -5   5        0.43       -3.67      3.81 o
  -5  -5   5       33.02       27.08      5.68 o
  -4  -5   5       40.69       31.49      5.75 o
  -3  -5   5      492.69      479.05     18.72 o
  -2  -5   5      169.00      187.15      7.60 o
  -1  -5   5       19.00       20.55      2.77 o
   0  -5   5     1029.03     1015.83     17.01 o
   1  -5   5      163.54      163.99      7.49 o
   2  -5   5       79.46       73.23      5.31 o
   3  -5   5      245.13      247.02      9.36 o
   4  -5   5      204.38      206.92      9.57 o
   5  -5   5      568.32      553.16     15.52 o
   6  -5   5       45.12       49.68     16.24 o
   7  -5   5       44.25       33.16     10.01 o
   8  -5   5       14.09       11.95      6.51 o
  -7  -4   5        0.81       -4.69      7.55 o
  -6  -4   5       77.36       75.53     14.42 o
  -5  -4   5       93.60       89.45      9.86 o
  -4  -4   5      306.12      304.64     14.41 o
  -3  -4   5       59.90       54.95      5.36 o
  -2  -4   5      100.75       80.51      5.19 o
  -1  -4   5      429.08      428.85     10.25 o
   0  -4   5      686.61      747.49     13.57 o
   1  -4   5      452.32      426.22     11.49 o
   2  -4   5      210.99      196.97      6.78 o
   3  -4   5       54.24       56.66      4.21 o
   4  -4   5      275.40      235.01      7.12 o
   5  -4   5       35.75       32.74      8.43 o
   6  -4   5        4.06        2.81      5.61 o
   7  -4   5      139.10      149.97     17.41 o
   8  -4   5       59.54       47.01     11.28 o
  -7  -3   5      170.33      164.04     19.72 o
  -6  -3   5       53.12       54.71      7.13 o
  -5  -3   5      405.45      395.68     12.99 o
  -4  -3   5      166.69      170.32     11.86 o
  -3  -3   5      548.76      553.08     12.97 o
  -2  -3   5     1625.82     1589.76     20.34 o
  -1  -3   5       31.15       39.10      3.01 o
   0  -3   5      529.93      564.55     10.17 o
   1  -3   5      135.99      168.90      5.75 o
   2  -3   5     1030.58     1110.37     14.70 o
   3  -3   5     1126.11     1083.82     18.04 o
   4  -3   5       30.69       24.59      3.05 o
   5  -3   5        0.34       -2.98      6.39 o
   6  -3   5      159.43      155.63     16.57 o
   7  -3   5       10.72        7.45      5.72 o
   8  -3   5       61.93       74.62     13.85 o
  -8  -2   5       61.13       59.13     13.36 o
  -7  -2   5        0.40        1.25      5.22 o
  -6  -2   5       56.89       59.22      6.84 o
  -5  -2   5       28.98       26.23      2.44 o
  -4  -2   5       70.57       56.07      2.85 o
  -3  -2   5      827.26      805.73     12.75 o
  -2  -2   5        3.34        3.45      1.08 o
  -1  -2   5      190.06      166.84      3.89 o
   0  -2   5      564.82      663.10     10.78 o
   1  -2   5       90.19       78.69      2.91 o
   2  -2   5     2798.46     2845.04     17.30 o
   3  -2   5        0.66       -1.12      1.56 o
   4  -2   5        5.58       11.18      2.53 o
   5  -2   5        2.09       -1.91      5.69 o
   6  -2   5        0.14        4.58      5.91 o
   7  -2   5      567.16      546.26     31.60 o
   8  -2   5      101.45       96.31     14.65 o
  -8  -1   5       49.17       59.29     13.01 o
  -7  -1   5      147.35      156.03     18.05 o
  -6  -1   5        0.71        0.35      1.91 o
  -5  -1   5      166.08      164.69      7.05 o
  -4  -1   5      371.20      324.96      8.44 o
  -3  -1   5        2.02        3.62      1.51 o
  -2  -1   5      995.20     1014.52      9.89 o
  -1  -1   5      523.08      503.18      7.63 o
   0  -1   5      754.20      733.89     11.58 o
   1  -1   5     2043.77     2135.46     16.85 o
   2  -1   5       31.19       49.60      3.17 o
   3  -1   5       71.65       76.14      4.08 o
   4  -1   5       86.08       87.99      4.05 o
   5  -1   5      266.09      281.83     13.49 o
   6  -1   5      355.84      354.17     16.59 o
   7  -1   5       34.42       36.91      6.46 o
   8  -1   5       12.38       18.00      5.60 o
  -8   0   5        9.87        7.57      7.24 o
  -7   0   5       18.13       21.31      4.51 o
  -6   0   5       78.01       74.42      7.10 o
  -5   0   5      945.06      913.53     27.65 o
  -4   0   5        0.06        2.48      1.44 o
  -3   0   5      136.94      132.34      5.11 o
  -2   0   5      466.56      483.16      6.68 o
  -1   0   5       22.86       20.31      1.78 o
   0   0   5      362.29      336.40     14.52 o
   1   0   5       90.45       78.58      3.60 o
   2   0   5        6.06        9.44      3.30 o
   3   0   5      319.45      289.74     14.29 o
   4   0   5      561.97      549.65     11.47 o
   5   0   5       19.93       21.78      4.58 o
   6   0   5       19.00       16.45     13.04 o
   7   0   5      214.01      223.76     14.75 o
   8   0   5       56.53       51.74     11.58 o
  -9   1   5        0.24        0.35      6.77 o
  -8   1   5        2.54       10.72      6.94 o
  -7   1   5      168.53      171.25     10.52 o
  -6   1   5     3884.40     3949.23     39.81 o
  -5   1   5       24.12       22.94      3.19 o
  -4   1   5       34.11       35.57      2.56 o
  -3   1   5        6.88        1.82      1.50 o
  -2   1   5      183.10      161.18      5.59 o
  -1   1   5     2752.92     2706.78     29.96 o
   0   1   5      133.98      131.69      7.42 o
   1   1   5      629.48      690.84     10.94 o
   2   1   5        0.16        1.17      1.89 o
   3   1   5       18.42       12.45      2.80 o
   4   1   5      316.08      306.58     11.01 o
   5   1   5        4.27        5.90      3.26 o
   6   1   5       24.79       17.02      7.08 o
   7   1   5      149.08      172.13     13.27 o
  -9   2   5        0.37       17.98      8.55 o
  -8   2   5      812.57      771.76     39.52 o
  -7   2   5      341.17      331.92     12.40 o
  -6   2   5        1.14       -2.07      2.59 o
  -5   2   5       32.66       26.01      2.41 o
  -4   2   5       42.44       41.47      3.59 o
  -3   2   5     1043.72     1104.85     16.69 o
  -2   2   5     1725.93     1733.68     23.20 o
  -1   2   5      218.14      220.61     12.99 o
   0   2   5      501.21      558.93     15.94 o
   1   2   5      221.88      220.97     10.63 o
   2   2   5     1304.44     1304.29     26.45 o
   3   2   5      218.19      197.39      8.75 o
   4   2   5        2.05        4.11      2.96 o
   5   2   5        5.06        6.16      2.86 o
   6   2   5      140.04      159.89     12.14 o
  -8   3   5       25.91       16.75      8.36 o
  -7   3   5       29.82       28.28      5.08 o
  -6   3   5       12.10       13.76      3.79 o
  -5   3   5      183.00      181.88      8.33 o
  -4   3   5       96.18       80.08      5.32 o
  -3   3   5       39.34       24.82      3.90 o
  -2   3   5      529.67      641.34     16.28 o
  -1   3   5      196.90      179.28      8.74 o
   0   3   5      492.88      445.26     13.46 o
   1   3   5      241.30      235.42     11.93 o
   2   3   5       14.04       10.01      3.98 o
   3   3   5       97.34      103.04      7.34 o
   4   3   5        0.95       -0.03      2.73 o
   5   3   5       65.03       80.73      6.98 o
  -9   4   5       37.71       46.82     11.42 o
  -8   4   5        0.86        3.76      5.69 o
  -7   4   5        0.29       -2.04      4.08 o
  -6   4   5      124.16      139.46     15.85 o
  -5   4   5      126.10      133.01      8.13 o
  -4   4   5      153.25      185.86     12.87 o
  -3   4   5       92.79       95.57      7.27 o
  -2   4   5      402.73      430.46     14.49 o
  -1   4   5      743.06      744.93     18.15 o
   0   4   5       66.54       46.74      5.14 o
   1   4   5        1.11        0.87      6.84 o
   2   4   5      262.53      246.63     20.41 o
   3   4   5      320.52      341.96     24.22 o
   4   4   5      269.52      281.99     12.55 o
   5   4   5        0.80        3.75      3.90 o
  -9   5   5        0.41        8.61      7.44 o
  -8   5   5       33.16       45.85     11.47 o
  -7   5   5       51.42       51.46     11.31 o
  -6   5   5      401.43      410.62     26.79 o
  -5   5   5      169.78      173.14     10.27 o
  -4   5   5       25.63       33.29      6.88 o
  -3   5   5       12.45        9.01      4.88 o
  -2   5   5      156.37      130.28     11.79 o
  -1   5   5      967.46      934.40     21.46 o
   0   5   5      110.95      110.34      7.23 o
   1   5   5       10.42        9.82      5.72 o
   2   5   5       44.94       53.44     10.50 o
   3   5   5      211.39      270.45     23.89 o
   4   5   5       15.78       12.14      4.70 o
   5   5   5        1.02       -0.03      5.12 o
  -8   6   5       21.73       54.03     13.17 o
  -7   6   5      169.66      169.47     19.50 o
  -6   6   5       74.33       77.08     13.53 o
  -5   6   5        0.79        0.28      3.14 o
  -4   6   5      217.77      206.04     17.00 o
  -3   6   5        0.05       -3.63      4.46 o
  -2   6   5      822.53      877.13     37.56 o
  -1   6   5       12.86        4.60      5.54 o
   0   6   5      230.75      235.64     21.72 o
   1   6   5      231.91      288.08     24.70 o
   2   6   5       93.39       74.30     13.83 o
   3   6   5       41.10       44.32     11.21 o
   4   6   5       43.94       53.56     12.87 o
  -8   7   5       26.05       38.71     11.37 o
  -7   7   5       29.41       40.39     12.07 o
  -6   7   5       20.23       18.78      8.72 o
  -5   7   5      509.93      561.23     28.90 o
  -4   7   5      291.81      313.81     22.92 o
  -3   7   5       28.57       25.41      8.22 o
  -2   7   5        7.76        7.18      5.64 o
  -1   7   5        1.00       -8.00      6.39 o
   0   7   5      414.65      435.88     31.38 o
   1   7   5       10.55        6.32      6.70 o
   2   7   5        9.26       11.52      7.97 o
  -7   8   5       23.94       10.53      7.86 o
  -6   8   5        5.75        2.27      6.20 o
  -5   8   5       56.08       73.10     12.40 o
  -4   8   5        1.94        2.47      4.94 o
  -3   8   5        9.29        6.94      6.07 o
  -2   8   5       25.58       21.03      9.15 o
  -1   8   5      352.60      384.48     30.92 o
   0   8   5       80.81       95.03     17.13 o
   1   8   5        1.81        2.78      6.34 o
  -5   9   5        0.00       -7.43      6.37 o
  -4   9   5       34.98       31.09      9.83 o
  -3   9   5        8.67       12.29      7.99 o
  -2   9   5      318.37      355.08     31.01 o
  -5  10   5       19.92       33.48      9.64 o
  -4  10   5        0.52       -0.68      5.70 o
   3 -11   6       26.03       28.43     10.99 o
   4 -11   6      203.41      261.56     27.09 o
   5 -11   6       29.77       23.10      7.12 o
   0 -10   6      363.78      387.74     33.39 o
   1 -10   6       10.23        0.69      7.06 o
   2 -10   6      311.51      375.63     31.61 o
   3 -10   6       29.75       26.31      8.53 o
   4 -10   6       12.24        9.93      4.85 o
   5 -10   6      265.09      250.04     17.31 o
   6 -10   6       42.67       45.12     12.34 o
  -3  -9   6       31.93       13.53      8.43 o
  -2  -9   6        0.03       -0.39      7.65 o
  -1  -9   6      162.15      151.12     20.63 o
   0  -9   6       16.88        5.65      6.92 o
   1  -9   6       55.57       38.76     11.51 o
   2  -9   6        4.96        0.48      4.05 o
   3  -9   6        2.40        4.25      4.35 o
   4  -9   6      324.66      309.48     13.71 o
   5  -9   6       10.92       13.07      4.00 o
   6  -9   6        0.02       -2.66      7.04 o
  -4  -8   6        0.15       -6.32      8.73 o
  -3  -8   6        0.86       -0.76      7.91 o
  -2  -8   6       77.37       84.72     10.52 o
  -1  -8   6       11.98        2.42      3.75 o
   0  -8   6       71.88       63.08      8.83 o
   1  -8   6       93.98      100.92      7.49 o
   2  -8   6       23.39       23.76      5.25 o
   3  -8   6      132.84      136.70      8.40 o
   4  -8   6        5.29        7.52      3.22 o
   5  -8   6        6.91        8.34      3.31 o
   6  -8   6       94.38       96.05     10.02 o
   7  -8   6        0.80       -0.68      5.26 o
  -5  -7   6       18.76       17.12      7.02 o
  -4  -7   6        0.64       -1.21      3.97 o
  -3  -7   6      105.56      112.69     11.27 o
  -2  -7   6      141.94      131.03     11.66 o
  -1  -7   6      118.31      116.52     10.87 o
   0  -7   6       27.95       42.91      4.42 o
   1  -7   6       40.13       38.63      5.08 o
   2  -7   6      132.87      124.20      7.95 o
   3  -7   6       40.49       45.94      4.32 o
   4  -7   6      198.67      191.94      9.83 o
   5  -7   6      439.12      447.77     18.78 o
   6  -7   6       13.22        9.71      3.02 o
   7  -7   6       29.89       45.15     14.86 o
  -5  -6   6       26.02       22.19      7.94 o
  -4  -6   6      925.55      957.77     29.82 o
  -3  -6   6      102.33       87.67      9.24 o
  -2  -6   6      390.65      381.54     11.58 o
  -1  -6   6       21.67       15.46      2.21 o
   0  -6   6        0.06        2.65      3.80 o
   1  -6   6      449.11      430.76     19.97 o
   2  -6   6       25.71       33.66      5.80 o
   3  -6   6        0.75       -0.28      2.12 o
   4  -6   6      498.43      485.45     14.49 o
   5  -6   6       15.43       12.68      3.39 o
   6  -6   6      287.69      296.87     12.64 o
   7  -6   6       12.65       16.58      8.02 o
  -6  -5   6      203.06      193.64     14.39 o
  -5  -5   6      128.82      134.32     11.14 o
  -4  -5   6       57.38       58.37      7.23 o
  -3  -5   6      340.78      317.71     11.04 o
  -2  -5   6       74.55       75.21      5.47 o
  -1  -5   6       31.96       25.82      2.80 o
   0  -5   6      746.60      761.42     15.52 o
   1  -5   6        0.22        1.00      2.32 o
   2  -5   6      129.47      127.14      5.53 o
   3  -5   6      269.34      268.09      8.39 o
   4  -5   6      452.68      486.23     12.84 o
   5  -5   6      796.25      856.56     44.35 o
   6  -5   6      267.79      251.99     14.10 o
   7  -5   6        8.94        1.52      5.29 o
   8  -5   6        8.54        9.06      6.85 o
  -7  -4   6        7.03        8.28      6.04 o
  -6  -4   6       74.75       74.36      8.69 o
  -5  -4   6       13.30       11.56      3.91 o
  -4  -4   6      484.54      544.52     21.21 o
  -3  -4   6      425.01      435.78     12.55 o
  -2  -4   6        5.33        2.20      2.45 o
  -1  -4   6      121.12      123.43      5.31 o
   0  -4   6      170.67      165.85      6.92 o
   1  -4   6      784.78      772.16     11.64 o
   2  -4   6      120.61      119.03      5.32 o
   3  -4   6       38.86       27.48      3.12 o
   4  -4   6      110.29      127.12      7.65 o
   5  -4   6       45.03       24.50      6.44 o
   6  -4   6       16.78       12.00      6.45 o
   7  -4   6       58.87       58.18     11.39 o
   8  -4   6        9.43        8.52      7.01 o
  -7  -3   6      205.44      192.83     21.35 o
  -6  -3   6       55.58       72.89      8.21 o
  -5  -3   6       24.68       20.45      3.71 o
  -4  -3   6       27.63       36.12      4.40 o
  -3  -3   6       51.27       56.09      4.81 o
  -2  -3   6     1604.12     1606.72     15.34 o
  -1  -3   6       24.10       21.97      2.23 o
   0  -3   6      815.63      853.35     16.91 o
   1  -3   6      601.64      572.55     14.69 o
   2  -3   6      153.84      172.05      8.48 o
   3  -3   6      389.32      388.06     17.48 o
   4  -3   6        3.37        4.53      2.03 o
   5  -3   6      573.71      588.56     30.04 o
   6  -3   6      631.27      601.02     32.41 o
   7  -3   6      168.21      178.32     19.51 o
   8  -3   6       27.89       16.48      6.38 o
  -8  -2   6      222.12      206.85     23.30 o
  -7  -2   6       10.35        8.44      6.28 o
  -6  -2   6       30.22       30.37     13.12 o
  -5  -2   6        6.93       10.03      1.85 o
  -4  -2   6      263.45      221.60      5.71 o
  -3  -2   6      316.92      322.49      7.94 o
  -2  -2   6      107.75      105.18      3.86 o
  -1  -2   6       11.84        8.32      1.18 o
   0  -2   6      150.83      126.12      8.81 o
   1  -2   6       32.82       25.10      2.04 o
   2  -2   6      324.08      366.20      7.64 o
   3  -2   6       15.23        9.20      2.54 o
   4  -2   6      276.91      251.67      8.70 o
   5  -2   6      593.53      567.80     28.96 o
   6  -2   6       89.67      107.40     14.35 o
   7  -2   6        0.19       -1.37      5.40 o
   8  -2   6        2.77        7.12      6.78 o
  -8  -1   6        2.52        3.01      6.60 o
  -7  -1   6       27.45       28.15      9.31 o
  -6  -1   6       31.44       33.38      7.81 o
  -5  -1   6       12.84       18.27      3.94 o
  -4  -1   6       72.27       75.35      4.49 o
  -3  -1   6        0.72        0.92      1.64 o
  -2  -1   6      369.90      332.58      6.18 o
  -1  -1   6     1198.78     1190.89     28.56 o
   0  -1   6     1029.79     1075.00     19.22 o
   1  -1   6      346.38      349.03     16.76 o
   2  -1   6      134.91      153.73      5.58 o
   3  -1   6        8.29        9.31      4.73 o
   4  -1   6     1557.40     1614.90     29.00 o
   5  -1   6       92.03      101.72     10.41 o
   6  -1   6      336.81      346.64     16.56 o
   7  -1   6       43.65       55.78     12.06 o
   8  -1   6       46.17       38.18     10.56 o
  -8   0   6        0.25       -7.26      8.82 o
  -7   0   6       25.14       23.66      4.75 o
  -6   0   6      207.05      229.43     12.30 o
  -5   0   6      139.48      137.88      4.49 o
  -4   0   6      194.74      206.50      6.08 o
  -3   0   6     1306.23     1272.51     22.21 o
  -2   0   6       70.85       57.87      3.18 o
  -1   0   6      641.42      701.19     27.61 o
   0   0   6        0.13        2.85      2.37 o
   1   0   6      312.18      322.93     16.80 o
   2   0   6      410.06      388.84     10.81 o
   3   0   6      183.60      166.12      6.65 o
   4   0   6       40.31       40.79      3.95 o
   5   0   6       74.61       87.41      8.04 o
   6   0   6        5.21        1.18      7.11 o
   7   0   6      143.58      129.81     16.42 o
  -9   1   6        0.05       -3.18      6.20 o
  -8   1   6      304.49      266.65     24.29 o
  -7   1   6       45.01       53.12      6.60 o
  -6   1   6       62.87       79.72      8.87 o
  -5   1   6        4.10        2.11      1.36 o
  -4   1   6        0.34       -0.16      1.45 o
  -3   1   6      929.83      950.03     16.95 o
  -2   1   6        5.08       -0.38      3.52 o
  -1   1   6      279.15      291.85     13.86 o
   0   1   6     1364.95     1508.06     50.99 o
   1   1   6      402.11      399.91      8.58 o
   2   1   6     1405.08     1473.82     23.49 o
   3   1   6       42.89       51.87      5.72 o
   4   1   6        0.16        4.98      2.66 o
   5   1   6       78.05       60.85      7.32 o
   6   1   6       60.81       67.75      8.46 o
   7   1   6       10.04        6.37      6.58 o
  -9   2   6       25.19       19.69      9.33 o
  -8   2   6      915.22      827.66     40.69 o
  -7   2   6       92.96       95.27      8.07 o
  -6   2   6        3.41        0.32      2.39 o
  -5   2   6      147.17      140.54      5.67 o
  -4   2   6      222.49      214.80     11.12 o
  -3   2   6      600.85      655.03     28.71 o
  -2   2   6     1502.98     1511.19     18.53 o
  -1   2   6       16.77       12.10      3.29 o
   0   2   6      343.68      319.92     13.14 o
   1   2   6     1814.24     1878.65     32.58 o
   2   2   6       62.36       46.03      4.27 o
   3   2   6        0.36        1.36      2.15 o
   4   2   6        3.98        5.66      2.54 o
   5   2   6      200.54      209.37     10.80 o
   6   2   6      111.70      103.06     14.55 o
  -8   3   6       17.49       31.89      9.89 o
  -7   3   6       12.66       13.55      4.59 o
  -6   3   6       28.81       35.98      5.53 o
  -5   3   6       50.49       62.29     10.37 o
  -4   3   6       76.64       67.75      6.16 o
  -3   3   6        0.42       -1.77      2.53 o
  -2   3   6        0.00        4.92      5.91 o
  -1   3   6      485.91      490.45     15.16 o
   0   3   6        6.39        2.86      4.99 o
   1   3   6       72.70       80.87      8.20 o
   2   3   6       28.61       25.70      5.58 o
   3   3   6      211.21      191.34      9.53 o
   4   3   6      220.02      202.81     12.09 o
   5   3   6       15.26       16.40      6.75 o
  -9   4   6        0.34        5.56      7.48 o
  -8   4   6        3.99        3.63      5.52 o
  -7   4   6      304.87      315.18     16.06 o
  -6   4   6      396.28      411.22     26.32 o
  -5   4   6        1.27        5.00      6.96 o
  -4   4   6        0.73       -1.12      2.60 o
  -3   4   6       16.55       11.01      4.31 o
  -2   4   6      655.33      637.15     18.43 o
  -1   4   6      322.44      319.17     13.84 o
   0   4   6        4.39        2.87      4.29 o
   1   4   6      641.61      600.89     17.54 o
   2   4   6      125.17      145.02     16.60 o
   3   4   6      178.59      172.78      9.72 o
   4   4   6        8.11        7.54      8.04 o
   5   4   6        9.56       15.55      7.27 o
  -8   5   6      209.08      210.45     22.58 o
  -7   5   6       94.79       85.43     13.67 o
  -6   5   6       14.49       12.86      7.74 o
  -5   5   6        9.52       10.05      5.62 o
  -4   5   6        0.26        1.66      4.19 o
  -3   5   6      802.79      814.51     23.18 o
  -2   5   6      685.35      652.07     44.04 o
  -1   5   6      245.51      271.60     13.25 o
   0   5   6      361.50      372.05     13.89 o
   1   5   6        7.86        5.76      5.30 o
   2   5   6      518.38      577.07     34.39 o
   3   5   6       19.10       18.82      7.64 o
   4   5   6       38.05       30.58      9.75 o
  -8   6   6        1.38        7.16      7.37 o
  -7   6   6       55.75       39.19     11.09 o
  -6   6   6       46.26       23.73      9.02 o
  -5   6   6      226.28      217.83     17.03 o
  -4   6   6      932.91      929.69     36.69 o
  -3   6   6        0.02       -4.02      5.17 o
  -2   6   6      378.62      403.09     16.32 o
  -1   6   6       63.50       65.35     11.91 o
   0   6   6       55.39       45.01     11.08 o
   1   6   6      236.22      224.68     22.77 o
   2   6   6       16.37       18.92      8.16 o
   3   6   6       27.58       32.30      9.62 o
  -7   7   6       77.15       57.93     12.74 o
  -6   7   6       11.62       11.96      7.87 o
  -5   7   6      115.38      125.74     14.32 o
  -4   7   6        0.05        2.12      5.19 o
  -3   7   6        1.99        1.16      5.49 o
  -2   7   6      335.48      332.40     26.29 o
  -1   7   6       11.47        9.53      7.43 o
   0   7   6       93.14       88.82     14.79 o
   1   7   6       22.32       13.41      7.51 o
   2   7   6      175.04      181.26     22.55 o
  -6   8   6        0.07        1.34      8.77 o
  -5   8   6        2.41        9.66      5.89 o
  -4   8   6        0.34        0.91      6.31 o
  -3   8   6       70.03       79.18     14.07 o
  -2   8   6        2.49        6.67      6.47 o
  -1   8   6        3.65        4.75      6.38 o
   0   8   6       81.59       79.69     15.86 o
  -5   9   6       10.62       15.26      8.43 o
  -4   9   6      294.33      337.57     28.77 o
  -3   9   6        2.36        2.62      6.12 o
   5 -11   7        0.04       11.18      7.09 o
   0 -10   7      174.37      192.10     24.15 o
   1 -10   7       68.33       62.15     14.92 o
   2 -10   7       58.34       31.70     11.61 o
   3 -10   7      189.18      207.07     24.11 o
   4 -10   7       32.62       40.91      8.33 o
   5 -10   7      316.16      345.45     20.43 o
  -3  -9   7       23.12       23.61      9.43 o
  -2  -9   7       79.77       61.74     14.94 o
  -1  -9   7      176.48      185.99     22.24 o
   0  -9   7        0.01        8.20      7.04 o
   1  -9   7        4.95       -0.80      7.36 o
   2  -9   7       41.96       48.88     14.29 o
   3  -9   7      174.84      198.24     14.07 o
   4  -9   7      186.24      189.68     14.20 o
   5  -9   7        3.18        2.63      4.72 o
   6  -9   7       38.38       52.97     12.33 o
  -4  -8   7       29.21       19.09      7.67 o
  -3  -8   7       75.56       63.61     12.02 o
  -2  -8   7      216.82      207.81     16.01 o
  -1  -8   7       71.38       74.45      9.88 o
   0  -8   7        0.40        3.74      4.00 o
   1  -8   7      194.68      209.21     15.92 o
   2  -8   7      295.63      282.09     12.57 o
   3  -8   7      249.28      259.68     11.34 o
   4  -8   7      129.76      137.14     12.07 o
   5  -8   7        1.79       -6.26      6.89 o
   6  -8   7      147.43      149.90     18.70 o
  -5  -7   7       28.62       25.83      8.53 o
  -4  -7   7        0.16        1.80      5.47 o
  -3  -7   7      181.84      186.83     15.05 o
  -2  -7   7       14.27       13.88      4.57 o
  -1  -7   7      209.39      208.31     14.45 o
   0  -7   7      167.91      168.13      9.84 o
   1  -7   7       11.42       16.76      3.45 o
   2  -7   7      436.53      450.47     14.85 o
   3  -7   7       25.67       30.03      3.68 o
   4  -7   7      157.62      159.72     11.04 o
   5  -7   7       35.81       38.49      5.16 o
   6  -7   7        0.21       -2.92      3.32 o
   7  -7   7       30.20       26.61      9.12 o
  -6  -6   7       76.80       73.74     13.75 o
  -5  -6   7       41.47       47.39      7.66 o
  -4  -6   7      425.79      464.85     21.08 o
  -3  -6   7       35.06       39.44      6.75 o
  -2  -6   7      307.17      319.29     11.47 o
  -1  -6   7      405.84      398.93      8.93 o
   0  -6   7      419.49      408.14     12.27 o
   1  -6   7      867.11      846.24     18.56 o
   2  -6   7      113.86      108.03      5.52 o
   3  -6   7      291.64      266.76      8.87 o
   4  -6   7      786.90      799.21     15.77 o
   5  -6   7      117.88      108.61      7.60 o
   6  -6   7      185.67      191.37     16.41 o
   7  -6   7        1.47      -12.24      8.16 o
  -6  -5   7      268.30      273.92     16.95 o
  -5  -5   7      328.62      337.75     17.28 o
  -4  -5   7        0.93        0.41      4.69 o
  -3  -5   7       75.70       99.60      6.69 o
  -2  -5   7      549.55      535.13     14.42 o
  -1  -5   7      573.47      540.07     11.96 o
   0  -5   7       98.36       95.33      5.99 o
   1  -5   7       82.89       80.22      4.10 o
   2  -5   7      950.22      965.24     15.79 o
   3  -5   7      795.98      774.27     15.47 o
   4  -5   7        4.92        5.35      2.85 o
   5  -5   7       53.60       65.19     11.87 o
   6  -5   7        3.73       14.97      7.70 o
   7  -5   7      250.69      273.61     25.12 o
  -7  -4   7        6.74        7.97      7.27 o
  -6  -4   7       55.61       44.93      7.14 o
  -5  -4   7        1.94       -0.14      2.86 o
  -4  -4   7       46.77       47.55      6.92 o
  -3  -4   7      122.43      145.65      9.21 o
  -2  -4   7        4.64        4.53      2.69 o
  -1  -4   7      325.67      302.98      9.07 o
   0  -4   7       17.10       17.54      3.46 o
   1  -4   7      435.85      431.20     16.81 o
   2  -4   7      100.20       80.89      6.69 o
   3  -4   7      176.50      175.45      9.56 o
   4  -4   7       42.46       29.63      5.10 o
   5  -4   7       29.18       25.17      7.70 o
   6  -4   7        7.92        4.04      5.68 o
   7  -4   7        0.18        1.02      6.38 o
  -7  -3   7      112.59      102.42     16.11 o
  -6  -3   7      144.23      130.61     10.88 o
  -5  -3   7      446.25      438.17     14.22 o
  -4  -3   7      451.66      438.28     18.92 o
  -3  -3   7       57.97       60.39      3.09 o
  -2  -3   7      260.28      267.62      5.99 o
  -1  -3   7      348.18      390.90     11.82 o
   0  -3   7     1336.34     1307.45     22.65 o
   1  -3   7      868.32      876.83     31.19 o
   2  -3   7        5.42        4.79      2.39 o
   3  -3   7        3.97        5.36      2.63 o
   4  -3   7       50.53       53.35      7.01 o
   5  -3   7       34.72       30.32      8.84 o
   6  -3   7      138.70      121.22     15.47 o
   7  -3   7        0.10       -0.76      5.60 o
  -8  -2   7        8.13        8.50      6.11 o
  -7  -2   7        2.32       -1.69      3.36 o
  -6  -2   7      104.47      115.86      9.87 o
  -5  -2   7      148.84      142.40      6.95 o
  -4  -2   7      241.53      224.96      6.20 o
  -3  -2   7      101.62       94.59      4.89 o
  -2  -2   7      848.10      876.70     14.52 o
  -1  -2   7      753.47      754.67     16.58 o
   0  -2   7     1950.10     2050.75     28.13 o
   1  -2   7      328.32      295.25     11.11 o
   2  -2   7        6.25        4.11      1.40 o
   3  -2   7      291.76      323.90     11.75 o
   4  -2   7      467.06      465.86     13.20 o
   5  -2   7      985.85      943.94     38.83 o
   6  -2   7      156.06      151.77     17.20 o
   7  -2   7       49.78       43.41     10.75 o
  -8  -1   7        0.26       -7.08      6.93 o
  -7  -1   7      151.11      156.81     12.89 o
  -6  -1   7       61.25       63.11     12.74 o
  -5  -1   7       85.10       90.09      5.35 o
  -4  -1   7      216.52      217.80     10.66 o
  -3  -1   7       14.38       15.50      2.37 o
  -2  -1   7     1016.04      997.60     12.43 o
  -1  -1   7      564.19      557.61     16.08 o
   0  -1   7      190.39      196.85      9.27 o
   1  -1   7       87.64       75.74      4.82 o
   2  -1   7        1.16       -5.18     10.38 o
   3  -1   7     1306.99     1314.53     23.96 o
   4  -1   7      588.40      618.51     15.59 o
   5  -1   7       29.69       37.68      9.28 o
   6  -1   7       12.97       -0.39      5.45 o
   7  -1   7       28.88       46.63     11.43 o
  -8   0   7       96.20      108.99     16.44 o
  -7   0   7      222.97      217.75     21.68 o
  -6   0   7       75.64       69.77      8.12 o
  -5   0   7       31.08       36.83      3.21 o
  -4   0   7      286.56      294.51      8.81 o
  -3   0   7      330.71      325.55      8.36 o
  -2   0   7       71.71       66.94      3.51 o
  -1   0   7      122.96      171.64      8.87 o
   0   0   7      133.69      115.68      7.72 o
   1   0   7       23.34       22.43      3.95 o
   2   0   7     2663.23     2560.09     81.18 o
   3   0   7       10.10        5.88      2.05 o
   4   0   7       90.64       80.68     12.20 o
   5   0   7      436.73      415.25     17.10 o
   6   0   7       20.93        8.71      5.69 o
   7   0   7      127.60      146.42     18.46 o
  -9   1   7      125.83      174.15     21.74 o
  -8   1   7      910.76      917.76     43.99 o
  -7   1   7       92.35       99.02     13.87 o
  -6   1   7       10.63        7.24      2.84 o
  -5   1   7       56.50       51.30      4.42 o
  -4   1   7      353.77      328.65      9.41 o
  -3   1   7      422.97      400.44      9.21 o
  -2   1   7       46.54       38.96      4.53 o
  -1   1   7      480.68      517.46     17.03 o
   0   1   7      335.66      378.34     14.29 o
   1   1   7      162.36      151.44      5.60 o
   2   1   7      249.27      268.56      8.68 o
   3   1   7       22.00       13.09      2.74 o
   4   1   7       56.45       64.34      5.78 o
   5   1   7       42.94       58.99     11.31 o
   6   1   7       43.39       31.39      9.24 o
   7   1   7        0.08       -9.29      6.83 o
  -9   2   7       44.94       35.35     10.59 o
  -8   2   7       24.03       16.37      5.10 o
  -7   2   7        4.84        3.10      3.28 o
  -6   2   7        0.54        0.22      2.63 o
  -5   2   7      942.21      975.28     20.87 o
  -4   2   7      429.95      449.46     16.30 o
  -3   2   7      163.55      161.23     13.77 o
  -2   2   7      706.16      760.97     13.52 o
  -1   2   7        0.24        0.90      1.20 o
   0   2   7     2645.51     2669.47     39.44 o
   1   2   7       75.17       48.46      6.73 o
   2   2   7        4.02        6.68      2.58 o
   3   2   7       35.62       48.17      5.04 o
   4   2   7       36.81       41.40      7.42 o
   5   2   7       88.34      112.95     10.98 o
   6   2   7        2.30       15.10      9.37 o
  -9   3   7       46.04       29.18      9.30 o
  -8   3   7        3.89        2.99      5.56 o
  -7   3   7        3.78        6.64      3.33 o
  -6   3   7      266.37      270.10     27.31 o
  -5   3   7        0.22       -0.22      8.75 o
  -4   3   7      459.33      474.21     16.74 o
  -3   3   7      128.33      136.90      9.90 o
  -2   3   7        0.01       -0.63      5.96 o
  -1   3   7     1083.36     1054.95     23.63 o
   0   3   7       12.56        7.59      7.09 o
   1   3   7        5.47        5.99     10.76 o
   2   3   7       30.85       34.93      4.93 o
   3   3   7        1.81        2.66      5.08 o
   4   3   7      145.22      139.09     11.91 o
   5   3   7        9.46       13.01      8.65 o
  -9   4   7        0.29      -10.24      7.97 o
  -8   4   7        7.53        1.85      6.14 o
  -7   4   7      153.98      163.70     12.33 o
  -6   4   7       34.63       36.42      9.23 o
  -5   4   7       29.25       34.05      5.61 o
  -4   4   7      220.50      232.59     12.23 o
  -3   4   7       31.99       37.14      5.57 o
  -2   4   7      245.22      240.59     12.19 o
  -1   4   7       23.64       13.07      3.94 o
   0   4   7       52.39       37.89      5.41 o
   1   4   7      510.57      472.91     29.79 o
   2   4   7       16.54       16.04      6.69 o
   3   4   7        6.02        2.35      4.31 o
   4   4   7       33.23       28.19      7.87 o
   5   4   7        5.88        6.60      7.89 o
  -8   5   7      279.83      317.72     27.64 o
  -7   5   7       43.14       46.39     10.58 o
  -6   5   7       41.01       31.83      9.47 o
  -5   5   7       43.43       47.38      7.23 o
  -4   5   7       27.96       25.79      7.11 o
  -3   5   7      863.42      856.82     24.19 o
  -2   5   7       28.09       28.37     10.32 o
  -1   5   7      196.57      181.99     10.91 o
   0   5   7      187.13      185.41     10.86 o
   1   5   7       41.24       63.30     12.34 o
   2   5   7        5.17        7.48      6.95 o
   3   5   7        0.07       -1.46      5.18 o
   4   5   7       79.31       57.39     12.91 o
  -8   6   7       17.27        4.30      7.25 o
  -7   6   7        0.81       -8.86      8.29 o
  -6   6   7      104.33      116.30     16.14 o
  -5   6   7      179.35      171.74     15.93 o
  -4   6   7      760.43      793.68     35.42 o
  -3   6   7       40.77       28.05      5.64 o
  -2   6   7        4.82        0.98      3.58 o
  -1   6   7      264.69      252.72     22.92 o
   0   6   7        3.27        6.77      6.31 o
   1   6   7       53.20       58.75     12.65 o
   2   6   7        0.89        2.71      5.41 o
  -7   7   7      256.76      263.98     25.98 o
  -6   7   7      492.26      452.39     31.94 o
  -5   7   7       33.78       32.21      8.23 o
  -4   7   7       22.89       18.30      6.77 o
  -3   7   7       57.04       63.50     11.78 o
  -2   7   7      454.27      495.09     33.03 o
  -1   7   7       10.69        7.70      7.34 o
   0   7   7        0.63      -12.41      8.27 o
   1   7   7       11.26       11.68      7.12 o
  -6   8   7       10.49       20.53     10.48 o
  -5   8   7        0.84       -9.81      6.54 o
  -4   8   7       56.43       74.17     13.40 o
  -3   8   7      299.84      323.32     27.58 o
  -2   8   7        0.15       -5.60      7.09 o
  -1   8   7        0.49       -0.96      6.48 o
  -5   9   7       20.85        5.82      6.67 o
  -4   9   7      184.22      225.22     24.03 o
   0 -10   8      368.98      414.55     34.89 o
   1 -10   8       25.92       29.09     11.26 o
   2 -10   8       85.09       78.80     15.84 o
   3 -10   8      180.90      142.00     20.62 o
   4 -10   8        0.01       -0.51      4.98 o
   5 -10   8       40.82       35.00      7.73 o
  -2  -9   8       44.49       45.65     11.94 o
  -1  -9   8      139.89      159.90     26.37 o
   0  -9   8       12.92        3.43      4.84 o
   1  -9   8      104.69      109.93     12.16 o
   2  -9   8      174.13      187.92     15.05 o
   3  -9   8       78.68       90.22     10.07 o
   4  -9   8       11.74        6.88     11.26 o
   5  -9   8        0.14       -3.68      4.45 o
   6  -9   8      146.54      142.17     19.51 o
  -4  -8   8       12.15       10.70      5.48 o
  -3  -8   8       35.95       50.85      8.69 o
  -2  -8   8       56.41       56.04      9.23 o
  -1  -8   8       44.54       46.69      8.26 o
   0  -8   8      135.59      107.39     22.54 o
   1  -8   8       16.76       13.76      5.07 o
   2  -8   8       34.35       24.81      4.69 o
   3  -8   8       18.80       14.75      4.05 o
   4  -8   8       40.71       35.40      6.72 o
   5  -8   8       83.64       83.58     24.15 o
   6  -8   8       93.57      110.22     16.80 o
  -5  -7   8       10.69       10.45      6.52 o
  -4  -7   8        7.80        4.87      5.22 o
  -3  -7   8      112.72      128.07     12.53 o
  -2  -7   8        0.01       -0.53      3.81 o
  -1  -7   8      230.42      240.37     12.45 o
   0  -7   8      119.53      100.56      6.80 o
   1  -7   8       66.84       54.55      5.69 o
   2  -7   8      189.91      191.89     10.15 o
   3  -7   8      280.57      294.51     12.62 o
   4  -7   8      128.24      139.18     12.02 o
   5  -7   8       51.37       56.94      8.06 o
   6  -7   8        1.35        6.81      6.55 o
  -6  -6   8      233.71      207.43     22.38 o
  -5  -6   8        8.39        5.99      5.99 o
  -4  -6   8      172.67      185.71     14.07 o
  -3  -6   8       60.33       53.06      8.46 o
  -2  -6   8       63.92       54.45     12.85 o
  -1  -6   8      113.58      103.54      9.99 o
   0  -6   8      279.75      286.97     10.75 o
   1  -6   8        3.05       -0.55      1.93 o
   2  -6   8       84.99       69.64      4.47 o
   3  -6   8       35.92       44.51      5.72 o
   4  -6   8      255.43      261.70     10.86 o
   5  -6   8        8.11        8.70      4.27 o
   6  -6   8       16.97       15.39     10.01 o
   7  -6   8       10.10       17.57      9.01 o
  -6  -5   8      192.05      210.41     15.34 o
  -5  -5   8      203.33      226.31     14.51 o
  -4  -5   8      123.91      116.88      7.96 o
  -3  -5   8      233.51      220.87     11.88 o
  -2  -5   8      519.14      501.19     14.81 o
  -1  -5   8      169.57      154.08      7.13 o
   0  -5   8      258.96      249.02     11.38 o
   1  -5   8       23.65       19.81      2.12 o
   2  -5   8     1367.71     1367.07     23.11 o
   3  -5   8      905.49      888.32     22.98 o
   4  -5   8      527.07      526.71     17.70 o
   5  -5   8       69.34       66.41     11.69 o
   6  -5   8       11.78       17.51      8.63 o
   7  -5   8       40.59       47.27     12.43 o
  -7  -4   8      124.72      138.09     19.44 o
  -6  -4   8      173.59      199.09     22.48 o
  -5  -4   8       21.49       19.02      4.05 o
  -4  -4   8      227.35      213.94     10.20 o
  -3  -4   8        0.56       -1.72      2.79 o
  -2  -4   8        2.33        4.62      1.70 o
  -1  -4   8      479.86      512.73     14.91 o
   0  -4   8      174.93      178.74      9.29 o
   1  -4   8      746.36      712.11     18.96 o
   2  -4   8       63.59       61.35      6.41 o
   3  -4   8       95.18       82.22      8.80 o
   4  -4   8       54.46       55.29      5.67 o
   5  -4   8        0.23       -1.35      5.76 o
   6  -4   8       49.37       45.85     10.65 o
   7  -4   8        0.27        0.26      7.92 o
  -7  -3   8        2.22       -2.72      4.47 o
  -6  -3   8        1.76        1.23      3.48 o
  -5  -3   8      136.35      131.11      7.20 o
  -4  -3   8      475.85      476.28     14.38 o
  -3  -3   8       71.45       60.84      4.04 o
  -2  -3   8      327.76      330.15      8.93 o
  -1  -3   8       26.35       29.22      4.33 o
   0  -3   8       40.06       30.17      5.94 o
   1  -3   8       64.53       65.15      6.03 o
   2  -3   8        8.38       13.25      2.26 o
   3  -3   8      943.05      919.54     47.05 o
   4  -3   8      366.30      365.34     22.53 o
   5  -3   8       45.74       37.08      9.10 o
   6  -3   8       18.04       12.31      7.45 o
   7  -3   8        0.20        3.41      6.39 o
  -8  -2   8       38.60       35.48     11.13 o
  -7  -2   8       30.93       20.22      6.01 o
  -6  -2   8      447.80      414.79     18.65 o
  -5  -2   8       39.30       33.39      3.75 o
  -4  -2   8       69.15       59.96      6.58 o
  -3  -2   8        4.82        2.80      2.62 o
  -2  -2   8       15.04        7.06      3.36 o
  -1  -2   8      526.57      577.50     15.87 o
   0  -2   8      121.03      123.81      7.75 o
   1  -2   8        8.13        7.04      1.25 o
   2  -2   8      542.65      490.55     11.44 o
   3  -2   8      390.28      333.21     12.88 o
   4  -2   8        5.65        5.62      3.34 o
   5  -2   8        5.00        8.26      5.67 o
   6  -2   8       17.52       16.03      8.06 o
   7  -2   8      258.26      233.59     23.03 o
  -8  -1   8        4.91        8.59      7.89 o
  -7  -1   8       64.46       86.10     11.69 o
  -6  -1   8        1.84       -1.67      8.78 o
  -5  -1   8       40.12       34.57      3.69 o
  -4  -1   8       31.04       29.09      4.16 o
  -3  -1   8       40.98       38.42      3.25 o
  -2  -1   8     1540.90     1452.73     20.88 o
  -1  -1   8       72.79       63.55      2.99 o
   0  -1   8       36.94       40.09      5.08 o
   1  -1   8        4.03        7.73      4.52 o
   2  -1   8      422.23      425.49     14.81 o
   3  -1   8      520.92      508.50     16.14 o
   4  -1   8      599.30      597.41     30.44 o
   5  -1   8       11.71       10.62      6.53 o
   6  -1   8      105.67      113.92     15.68 o
   7  -1   8       47.37       47.39     12.14 o
  -8   0   8        0.22       10.29      7.85 o
  -7   0   8        3.50        2.76      3.30 o
  -6   0   8       61.18       63.13      7.27 o
  -5   0   8      491.02      486.84     12.62 o
  -4   0   8       74.38       80.04      4.96 o
  -3   0   8      780.12      797.10     16.68 o
  -2   0   8       42.58       40.27      2.84 o
  -1   0   8       13.95       17.68      7.43 o
   0   0   8      473.46      461.84     15.73 o
   1   0   8       12.66       18.15      4.47 o
   2   0   8       32.36       27.54      4.68 o
   3   0   8       94.29      120.99     16.44 o
   4   0   8       66.41       71.17     11.67 o
   5   0   8      388.27      344.60     25.72 o
   6   0   8        1.04        6.90      6.66 o
  -9   1   8       81.88       78.47     14.79 o
  -8   1   8        2.09        8.14      7.24 o
  -7   1   8        4.39        2.90      3.15 o
  -6   1   8        0.38        1.13      2.70 o
  -5   1   8        8.17       12.59      2.86 o
  -4   1   8      157.35      134.45      6.26 o
  -3   1   8      127.28      139.84      7.33 o
  -2   1   8      142.94      135.96     12.88 o
  -1   1   8      405.42      384.73     14.61 o
   0   1   8       63.95       69.28     10.26 o
   1   1   8        0.17       -0.19      3.38 o
   2   1   8        3.52        3.56      2.76 o
   3   1   8      594.13      582.23     29.82 o
   4   1   8      204.44      198.27     18.78 o
   5   1   8       17.31       34.66      9.97 o
   6   1   8       20.44       14.63      7.83 o
  -8   2   8        5.79       11.38      4.67 o
  -7   2   8       98.53      105.37      9.05 o
  -6   2   8        5.14        5.44      3.51 o
  -5   2   8      409.13      414.07     14.16 o
  -4   2   8      450.79      430.92     13.58 o
  -3   2   8      140.01      154.60     14.30 o
  -2   2   8      219.27      235.73      7.72 o
  -1   2   8      486.28      490.46     16.94 o
   0   2   8      132.89      112.53      9.47 o
   1   2   8        5.92        4.20      1.72 o
   2   2   8       23.06       20.76      5.36 o
   3   2   8      376.98      391.85     18.59 o
   4   2   8       39.93       51.12      8.95 o
   5   2   8        4.44        1.57      6.07 o
   6   2   8       71.91       70.30     13.64 o
  -9   3   8       14.43       10.03      6.95 o
  -8   3   8       12.29        6.69      6.52 o
  -7   3   8       45.38       50.78      7.14 o
  -6   3   8      146.91      149.55     11.29 o
  -5   3   8       10.35        4.42      8.35 o
  -4   3   8      196.59      220.35     14.89 o
  -3   3   8      503.52      492.00     40.02 o
  -2   3   8      221.33      242.42     13.77 o
  -1   3   8      100.11       84.75      8.03 o
   0   3   8       16.68       24.23      5.32 o
   1   3   8        0.63        4.74      5.02 o
   2   3   8      406.62      373.64     20.65 o
   3   3   8        0.40        2.83      4.34 o
   4   3   8       65.29       63.70      9.09 o
   5   3   8       65.08       70.24      9.60 o
  -8   4   8        5.26        7.45      7.10 o
  -7   4   8        7.23       11.50     11.15 o
  -6   4   8       37.88       23.54      8.27 o
  -5   4   8      103.80      100.10     15.16 o
  -4   4   8      289.07      288.36     14.37 o
  -3   4   8        9.84        0.49      6.56 o
  -2   4   8        0.28        1.82      3.41 o
  -1   4   8      384.79      368.05     15.60 o
   0   4   8        2.15        0.63      3.44 o
   1   4   8      250.17      259.32     13.49 o
   2   4   8        4.11        1.54      5.30 o
   3   4   8       25.78       29.53      6.51 o
   4   4   8       70.73       96.25     11.59 o
  -8   5   8       30.47       34.61     10.58 o
  -7   5   8       16.67       18.37      9.09 o
  -6   5   8       69.50       63.26     12.01 o
  -5   5   8      451.98      514.48     19.86 o
  -4   5   8       50.44       34.42      6.11 o
  -3   5   8      211.17      210.46     12.78 o
  -2   5   8      323.36      310.95     30.15 o
  -1   5   8      258.16      253.81     13.50 o
   0   5   8      550.91      598.76     35.11 o
   1   5   8        0.96       11.65      7.60 o
   2   5   8      106.72      167.41     20.57 o
   3   5   8      200.06      237.73     25.05 o
  -8   6   8        0.84        3.23      8.10 o
  -7   6   8        2.15        7.36      7.56 o
  -6   6   8      286.75      278.92     24.51 o
  -5   6   8       49.12       39.43      9.03 o
  -4   6   8      219.56      257.03     21.16 o
  -3   6   8        0.04       -0.31      3.59 o
  -2   6   8       50.73       50.45     11.00 o
  -1   6   8      285.94      344.13     27.46 o
   0   6   8       15.34       13.39      7.22 o
   1   6   8       59.34       80.28     15.53 o
  -7   7   8       15.45       13.02      7.58 o
  -6   7   8       39.15       63.92     13.69 o
  -5   7   8        0.12       -3.29      5.21 o
  -4   7   8      156.75      157.78     18.53 o
  -3   7   8       79.05       95.81     14.74 o
  -2   7   8       61.12       38.63     11.11 o
  -1   7   8       38.28       55.17     12.83 o
   0   7   8      195.86      214.18     25.03 o
  -5   8   8        2.61       11.52      7.29 o
  -4   8   8       83.10       88.93     15.33 o
  -3   8   8        3.19        4.20      5.88 o
  -2   8   8       57.07       46.81     13.37 o
   1 -10   9      104.16      153.31     22.37 o
   2 -10   9      162.61      202.27     24.90 o
   3 -10   9      201.23      257.90     27.73 o
   4 -10   9        0.03       -2.37      5.35 o
   5 -10   9       43.00       50.15      8.75 o
  -2  -9   9       75.26       74.20     18.90 o
  -1  -9   9        2.18        0.22      4.03 o
   0  -9   9        2.82        5.84      4.68 o
   1  -9   9      470.58      537.28     25.98 o
   2  -9   9      128.14      139.20     13.32 o
   3  -9   9        2.59        0.85      6.00 o
   4  -9   9      109.38      116.16     22.97 o
   5  -9   9       27.18       34.62      7.47 o
  -4  -8   9       49.04       68.94     14.65 o
  -3  -8   9        1.73        0.10      7.32 o
  -2  -8   9        2.73       -1.41      4.64 o
  -1  -8   9       11.89       18.80      6.22 o
   0  -8   9      449.25      449.99     22.46 o
   1  -8   9       86.56       63.23      9.13 o
   2  -8   9       29.87       24.21      4.76 o
   3  -8   9       32.63       33.46      6.64 o
   4  -8   9       17.83       15.05      4.32 o
   5  -8   9      181.22      196.15     14.93 o
   6  -8   9       35.95       51.50     12.46 o
  -5  -7   9       40.50       55.70     10.11 o
  -4  -7   9        6.09        0.22      5.14 o
  -3  -7   9      136.70      136.04     12.75 o
  -2  -7   9        0.16        0.25      4.32 o
  -1  -7   9      104.37      114.31     11.94 o
   0  -7   9      230.46      230.52     15.35 o
   1  -7   9        8.46        6.52      3.10 o
   2  -7   9      357.21      382.77     14.46 o
   3  -7   9        0.76       -2.50      3.04 o
   4  -7   9      116.53      109.52      8.25 o
   5  -7   9       58.03       46.91      7.85 o
   6  -7   9       28.45       24.32      8.46 o
  -6  -6   9       89.50       72.55     13.94 o
  -5  -6   9        0.63        2.22      4.26 o
  -4  -6   9       94.51      124.74     11.96 o
  -3  -6   9       28.64       26.62      4.59 o
  -2  -6   9       58.39       57.29      5.90 o
  -1  -6   9      342.82      364.19     32.70 o
   0  -6   9       77.15       82.01      6.39 o
   1  -6   9      506.23      488.51     15.10 o
   2  -6   9      115.50      108.14      7.63 o
   3  -6   9        2.36        4.83      2.95 o
   4  -6   9      140.87      148.33     11.44 o
   5  -6   9       14.84        6.00      5.92 o
   6  -6   9      609.67      623.43     37.42 o
  -6  -5   9       13.30       23.54      6.21 o
  -5  -5   9       38.82       45.16      7.20 o
  -4  -5   9      101.58      118.55      8.31 o
  -3  -5   9      563.82      581.17     16.97 o
  -2  -5   9        3.99        1.61      2.71 o
  -1  -5   9        1.21        2.92      2.48 o
   0  -5   9      819.47      797.33     17.99 o
   1  -5   9      306.59      260.23     12.70 o
   2  -5   9      136.85      144.13      9.82 o
   3  -5   9        8.30       12.30      4.06 o
   4  -5   9        8.88        5.29      3.16 o
   5  -5   9      483.75      465.32     29.91 o
   6  -5   9       90.85       73.69     14.06 o
  -7  -4   9       23.58       14.29      7.44 o
  -6  -4   9        6.00        9.84      4.61 o
  -5  -4   9        6.58        5.15      2.76 o
  -4  -4   9      233.70      239.43     11.20 o
  -3  -4   9       51.05       58.53      5.68 o
  -2  -4   9       27.98       26.82      3.24 o
  -1  -4   9      498.27      527.80     15.77 o
   0  -4   9       65.34       62.66      6.22 o
   1  -4   9      681.40      711.35     19.98 o
   2  -4   9      152.41      119.70      8.74 o
   3  -4   9       64.17       63.08      6.62 o
   4  -4   9      112.01      102.95      8.00 o
   5  -4   9       14.02        9.16      7.62 o
   6  -4   9       17.98       13.45      6.72 o
  -7  -3   9      146.95      173.62     17.98 o
  -6  -3   9        9.82        0.62      3.82 o
  -5  -3   9      118.98      140.58      7.71 o
  -4  -3   9       43.57       43.72      4.99 o
  -3  -3   9      382.68      404.64     13.48 o
  -2  -3   9      436.55      414.18     13.36 o
  -1  -3   9       35.04       31.87      4.80 o
   0  -3   9      129.33      141.55      8.87 o
   1  -3   9       16.73        8.67      6.55 o
   2  -3   9       10.56        8.07      3.02 o
   3  -3   9       92.18       98.67     15.13 o
   4  -3   9       36.05       44.77      9.44 o
   5  -3   9        9.15       10.09      5.52 o
   6  -3   9       16.77       26.67      9.87 o
  -8  -2   9       55.21       37.07     11.70 o
  -7  -2   9        0.41       -2.59      4.56 o
  -6  -2   9      328.61      326.22     13.95 o
  -5  -2   9       39.06       34.15      4.03 o
  -4  -2   9      485.24      482.06     14.00 o
  -3  -2   9      563.85      503.86     14.02 o
  -2  -2   9      235.09      257.50     17.23 o
  -1  -2   9      332.00      377.98     13.97 o
   0  -2   9       47.04       40.13      7.34 o
   1  -2   9     1114.84     1005.10     56.64 o
   2  -2   9     1102.01     1029.90     43.95 o
   3  -2   9      769.46      730.31     20.21 o
   4  -2   9      129.15      135.53     15.42 o
   5  -2   9       73.62       71.60     12.87 o
   6  -2   9      221.17      212.05     22.17 o
  -8  -1   9       20.50       10.62      6.70 o
  -7  -1   9       87.26       92.99      9.50 o
  -6  -1   9       53.42       53.03      6.01 o
  -5  -1   9       33.87       33.24      3.91 o
  -4  -1   9      407.58      420.85     13.31 o
  -3  -1   9        2.04        3.16      1.97 o
  -2  -1   9      185.14      165.49      5.47 o
  -1  -1   9       13.83       11.07      2.15 o
   0  -1   9      277.56      304.18     13.34 o
   1  -1   9     2063.42     1984.05     76.04 o
   2  -1   9      289.64      274.18     20.54 o
   3  -1   9        7.01        1.27      5.46 o
   4  -1   9        1.59      -10.72      7.46 o
   5  -1   9       65.02       46.32     10.31 o
   6  -1   9      215.11      214.86     22.35 o
  -8   0   9       58.11       53.64     11.85 o
  -7   0   9        0.91       10.07      4.32 o
  -6   0   9      176.49      169.98      9.86 o
  -5   0   9      264.65      250.76      9.33 o
  -4   0   9       55.78       49.73      4.15 o
  -3   0   9       94.47      107.57      5.24 o
  -2   0   9      177.98      155.80      8.17 o
  -1   0   9       74.07       61.10      6.76 o
   0   0   9     2991.31     3019.59     42.03 o
   1   0   9       34.80       29.03      5.18 o
   2   0   9      278.30      268.51     14.36 o
   3   0   9      245.61      248.41     12.86 o
   4   0   9       21.02       26.76      8.40 o
   5   0   9      245.74      213.97     21.25 o
   6   0   9        9.78       18.28      8.75 o
  -8   1   9        1.58        8.40      5.94 o
  -7   1   9      134.46      135.64      9.56 o
  -6   1   9       75.61       74.69      7.23 o
  -5   1   9        2.53       10.40      2.77 o
  -4   1   9        2.24        2.17      2.16 o
  -3   1   9      132.06      135.21      7.43 o
  -2   1   9      876.39      855.48     24.83 o
  -1   1   9      313.99      302.29     13.90 o
   0   1   9       77.63       70.64     11.49 o
   1   1   9       59.50       52.92      9.89 o
   2   1   9       15.58       18.00      8.88 o
   3   1   9       45.95       54.28      6.85 o
   4   1   9      124.65      115.45     15.76 o
   5   1   9        0.04        7.65      6.98 o
  -8   2   9        3.05       -6.65      5.93 o
  -7   2   9      274.05      290.48     16.21 o
  -6   2   9       36.79       41.72      5.49 o
  -5   2   9       71.20       63.87      7.53 o
  -4   2   9      255.74      249.62     10.89 o
  -3   2   9      180.96      141.64     14.75 o
  -2   2   9     1512.27     1506.37     42.29 o
  -1   2   9        0.10       -1.73      3.89 o
   0   2   9       16.34       31.03      9.07 o
   1   2   9        2.69       -0.48      3.71 o
   2   2   9       41.28       40.13      6.98 o
   3   2   9      103.94       88.41     16.40 o
   4   2   9        2.81        9.31      9.09 o
   5   2   9       31.30       18.18      9.02 o
  -9   3   9       51.21       67.49     14.21 o
  -8   3   9       93.10       98.94     10.30 o
  -7   3   9       33.30       26.45      5.45 o
  -6   3   9      303.79      288.43     13.93 o
  -5   3   9        4.63        3.80      4.73 o
  -4   3   9      215.58      231.14     13.13 o
  -3   3   9      846.32      844.58     23.93 o
  -2   3   9        0.50       -0.31      7.06 o
  -1   3   9        8.25        6.53      3.78 o
   0   3   9       26.67       30.40      5.66 o
   1   3   9      213.91      192.36     13.61 o
   2   3   9      270.93      294.56     17.23 o
   3   3   9        2.13       11.14      5.10 o
   4   3   9      133.52      141.35     17.87 o
  -8   4   9        0.16        6.18      4.72 o
  -7   4   9        4.36        9.39      4.40 o
  -6   4   9       12.07        4.33      5.94 o
  -5   4   9      110.68      115.28     10.60 o
  -4   4   9      116.72      114.12      9.74 o
  -3   4   9       37.02       35.91      6.00 o
  -2   4   9        0.03       -2.77      5.00 o
  -1   4   9      178.76      151.05     10.86 o
   0   4   9      145.16      133.58     10.58 o
   1   4   9       10.11       10.13      5.89 o
   2   4   9        2.86       -5.20      7.05 o
   3   4   9      106.34      117.53     17.72 o
   4   4   9       80.66       85.82     14.94 o
  -8   5   9       13.61       13.47      5.73 o
  -7   5   9        1.12       -8.08      7.97 o
  -6   5   9      162.53      173.26     18.94 o
  -5   5   9      315.79      327.91     13.86 o
  -4   5   9        9.08        4.10      5.35 o
  -3   5   9      314.86      294.41     15.75 o
  -2   5   9       85.80       98.16      9.21 o
  -1   5   9       17.41       11.00      4.25 o
   0   5   9        3.51        6.16      6.29 o
   1   5   9        6.28       -3.54      7.13 o
   2   5   9      258.38      294.78     28.00 o
  -8   6   9        4.29       -5.76      5.83 o
  -7   6   9      324.82      376.23     30.42 o
  -6   6   9      321.17      275.70     24.89 o
  -5   6   9       80.32       91.38     13.34 o
  -4   6   9       55.84       70.22      8.49 o
  -3   6   9       44.39       55.49      7.89 o
  -2   6   9      146.25      132.47     17.90 o
  -1   6   9       28.48       47.49     11.64 o
   0   6   9       64.08       79.47     15.25 o
   1   6   9      290.60      321.42     29.91 o
  -6   7   9       32.76       39.56     12.33 o
  -5   7   9       52.92       57.14     11.75 o
  -4   7   9      116.46      111.78     16.18 o
  -3   7   9       87.54       84.62     15.26 o
  -2   7   9       16.32       13.45      7.83 o
  -1   7   9       68.31       58.79     13.96 o
  -4   8   9       26.39       41.78     11.17 o
   1 -10  10        6.60       10.37      8.58 o
   2 -10  10       31.90       27.08     10.23 o
   3 -10  10       25.75       23.33     11.44 o
   4 -10  10       25.77       41.57     10.59 o
  -2  -9  10       15.99        4.78      7.07 o
  -1  -9  10      160.04      170.31     15.75 o
   0  -9  10        3.35        3.59      7.98 o
   1  -9  10      265.82      282.81     28.81 o
   2  -9  10        6.45       -3.14      6.77 o
   3  -9  10       21.60       13.92      6.53 o
   4  -9  10      400.24      445.30     22.66 o
   5  -9  10       47.44       51.28      8.78 o
  -4  -8  10        2.37        1.34      5.99 o
  -3  -8  10       10.63        2.03      5.18 o
  -2  -8  10       80.05       71.93     10.12 o
  -1  -8  10       71.17       82.26     13.78 o
   0  -8  10      128.22       96.84     11.06 o
   1  -8  10       16.89        5.70      4.40 o
   2  -8  10        5.77        3.93      3.12 o
   3  -8  10      176.36      213.91     12.02 o
   4  -8  10        8.97        7.71      4.05 o
   5  -8  10       28.33       12.43      4.97 o
  -4  -7  10        3.62       -1.34      5.61 o
  -3  -7  10      164.92      168.71     14.59 o
  -2  -7  10      216.91      211.50     15.82 o
  -1  -7  10      209.55      221.62     11.59 o
   0  -7  10       83.48       91.76     10.50 o
   1  -7  10       45.38       43.35      5.35 o
   2  -7  10      289.98      304.31     13.36 o
   3  -7  10        0.03        1.29      2.95 o
   4  -7  10        9.63        3.86      2.68 o
   5  -7  10       19.08        5.75      4.39 o
   6  -7  10        1.36        4.12      6.74 o
  -6  -6  10       33.63       34.96     10.65 o
  -5  -6  10       98.04      116.62     12.32 o
  -4  -6  10       27.86       36.13      8.26 o
  -3  -6  10        5.16        4.19      2.96 o
  -2  -6  10      389.06      401.25     15.03 o
  -1  -6  10        8.68        7.11      4.78 o
   0  -6  10       48.24       42.70      5.03 o
   1  -6  10       99.46      114.89      7.96 o
   2  -6  10       44.40       45.57      6.48 o
   3  -6  10       85.95       93.11      8.75 o
   4  -6  10       23.78       18.19      7.25 o
   5  -6  10       94.66      130.07     17.51 o
   6  -6  10       87.11      108.12     17.38 o
  -6  -5  10       80.97       86.44     10.44 o
  -5  -5  10      139.06      139.95      9.89 o
  -4  -5  10       99.27       66.57      8.06 o
  -3  -5  10      231.15      231.29     11.42 o
  -2  -5  10      181.45      162.52     15.44 o
  -1  -5  10       57.03       69.58      5.69 o
   0  -5  10     1293.79     1276.20     37.07 o
   1  -5  10      315.57      308.83     14.23 o
   2  -5  10      603.09      576.39     38.60 o
   3  -5  10       36.94       34.16      5.44 o
   4  -5  10      295.93      262.53     22.37 o
   5  -5  10       41.23       48.52     11.77 o
   6  -5  10        3.12        6.14      6.68 o
  -7  -4  10        8.61        5.93     10.58 o
  -6  -4  10      177.29      174.18     14.00 o
  -5  -4  10       80.68       92.28      6.64 o
  -4  -4  10        1.53        6.88      3.29 o
  -3  -4  10      152.45      162.67      9.40 o
  -2  -4  10      732.67      701.42     15.70 o
  -1  -4  10      909.42      921.90     22.26 o
   0  -4  10        1.43        2.56      3.24 o
   1  -4  10       65.41       69.37     11.79 o
   2  -4  10       23.96       24.64      4.91 o
   3  -4  10      174.87      183.89     11.27 o
   4  -4  10      239.43      233.45     20.86 o
   5  -4  10        3.83        5.41      7.06 o
   6  -4  10       66.62       57.50     12.93 o
  -7  -3  10       35.40       39.57     10.36 o
  -6  -3  10       20.93        3.09      3.92 o
  -5  -3  10       28.43       23.94      5.29 o
  -4  -3  10       33.79       38.79      4.34 o
  -3  -3  10      134.02      137.30     21.96 o
  -2  -3  10       95.35       85.56      6.20 o
  -1  -3  10       48.44       64.11     15.05 o
   0  -3  10        0.37        1.68      3.16 o
   1  -3  10      366.68      379.68     19.19 o
   2  -3  10        7.80        1.45      3.02 o
   3  -3  10        5.03       -2.25      4.50 o
   4  -3  10        2.05       -5.04      5.24 o
   5  -3  10       30.86       27.01      9.14 o
   6  -3  10       89.51      102.71     16.65 o
  -8  -2  10      166.15      162.92     20.71 o
  -7  -2  10        4.81        9.07      4.31 o
  -6  -2  10       12.46       12.78      3.97 o
  -5  -2  10       10.22        9.88      3.52 o
  -4  -2  10      174.16      172.43      9.21 o
  -3  -2  10      372.70      370.71     12.24 o
  -2  -2  10        0.11       -0.29      1.88 o
  -1  -2  10       76.76       85.80      7.65 o
   0  -2  10      300.82      278.91     21.51 o
   1  -2  10       42.39       40.08      5.68 o
   2  -2  10      101.39       86.98      7.87 o
   3  -2  10       36.40       41.19      5.65 o
   4  -2  10      102.74       90.99     13.94 o
   5  -2  10      267.46      237.17     23.26 o
   6  -2  10        5.52        6.28      8.04 o
  -8  -1  10       26.45       23.23      9.43 o
  -7  -1  10       53.41       39.27      6.84 o
  -6  -1  10        6.96        5.79      3.10 o
  -5  -1  10      109.56       92.91      7.25 o
  -4  -1  10      705.19      666.36     17.13 o
  -3  -1  10        0.02        1.22      1.71 o
  -2  -1  10        5.73        1.14      1.45 o
  -1  -1  10      106.28      101.13      5.02 o
   0  -1  10       45.55       48.35      6.61 o
   1  -1  10      781.95      759.91     22.12 o
   2  -1  10      542.20      504.02     19.68 o
   3  -1  10      196.64      195.17     11.60 o
   4  -1  10       26.09       40.30     10.03 o
   5  -1  10        0.08       -5.71      6.43 o
  -8   0  10       26.66       25.99      9.80 o
  -7   0  10       70.24       66.05      8.47 o
  -6   0  10      210.45      204.80     18.41 o
  -5   0  10      310.91      320.47     10.69 o
  -4   0  10       58.55       55.53      4.40 o
  -3   0  10        0.67        0.11      1.79 o
  -2   0  10       40.27       42.57      4.38 o
  -1   0  10      583.41      565.15     19.58 o
   0   0  10       84.85       80.85      8.05 o
   1   0  10       76.08       71.20      7.77 o
   2   0  10      122.56      139.27     10.38 o
   3   0  10      249.21      257.76     17.29 o
   4   0  10       87.57       92.09     15.16 o
   5   0  10       37.24       14.68      8.42 o
  -8   1  10       15.16        0.29      5.19 o
  -7   1  10       95.59       81.29      7.26 o
  -6   1  10       69.82       70.41      5.62 o
  -5   1  10       70.83       70.74      5.27 o
  -4   1  10        3.86        3.25      3.02 o
  -3   1  10       70.79       70.82      5.79 o
  -2   1  10      341.35      335.60     15.81 o
  -1   1  10        1.04        2.21      3.76 o
   0   1  10       65.87       60.34      9.19 o
   1   1  10     1120.37     1142.31     29.06 o
   2   1  10      117.36      117.90     10.10 o
   3   1  10      208.10      239.25     13.90 o
   4   1  10       48.87       36.09     10.78 o
   5   1  10        0.31       30.59     11.28 o
  -8   2  10       52.73       54.19      8.00 o
  -7   2  10      101.05       85.23      9.39 o
  -6   2  10       86.78       83.37      9.42 o
  -5   2  10      133.63      129.97      8.80 o
  -4   2  10        0.24        2.91      2.97 o
  -3   2  10        0.49       -1.83      7.46 o
  -2   2  10      146.11      136.09     14.51 o
  -1   2  10       57.36       57.91     10.64 o
   0   2  10       97.07      115.25     14.81 o
   1   2  10      158.58      137.46     11.91 o
   2   2  10        9.46       29.39     11.06 o
   3   2  10        7.65       16.61      8.14 o
   4   2  10        4.51       -3.25      7.88 o
  -8   3  10       62.63       64.82      8.96 o
  -7   3  10       12.14        8.38      3.99 o
  -6   3  10      247.02      253.92     13.33 o
  -5   3  10      120.18      128.72      9.00 o
  -4   3  10      547.34      531.73     36.07 o
  -3   3  10       40.19       54.53     10.76 o
  -2   3  10        0.04        0.52      3.83 o
  -1   3  10       49.27       54.98      7.12 o
   0   3  10      166.72      134.55     10.91 o
   1   3  10       36.74       25.27      8.41 o
   2   3  10      113.48       98.52     16.59 o
   3   3  10        7.63       11.17      8.21 o
   4   3  10      169.16      178.27     21.81 o
  -8   4  10       75.10       59.48     13.91 o
  -7   4  10       80.56       78.71      9.58 o
  -6   4  10        4.85        5.62      3.42 o
  -5   4  10      156.09      150.34     12.30 o
  -4   4  10        2.56        2.78      5.75 o
  -3   4  10       81.35       68.47      8.07 o
  -2   4  10       53.59       36.62      6.43 o
  -1   4  10       59.39       58.30     11.49 o
   0   4  10       54.46       54.86      7.39 o
   1   4  10       30.83       35.85     10.22 o
   2   4  10        0.02        4.39      5.65 o
  -8   5  10       50.24       41.33      8.04 o
  -7   5  10       51.17       34.91      7.17 o
  -6   5  10       14.07        7.05      7.18 o
  -5   5  10      149.88      164.87     13.29 o
  -4   5  10       98.69      103.33     16.46 o
  -3   5  10      351.95      352.17     34.56 o
  -2   5  10      148.70      144.75     11.65 o
  -1   5  10        4.44       -0.93      5.57 o
   0   5  10       70.27       45.43     11.74 o
   1   5  10       27.75       20.39      9.29 o
  -7   6  10       64.00       63.61     13.65 o
  -6   6  10      100.26      108.19     16.60 o
  -5   6  10       59.53       77.18     12.82 o
  -4   6  10      178.64      172.23     13.39 o
  -3   6  10      105.18       96.88     14.34 o
  -2   6  10        8.16        3.04      7.54 o
  -1   6  10       42.44       35.34     12.49 o
  -5   7  10      145.32      128.67     17.42 o
  -4   7  10        1.07       -8.98      7.13 o
  -3   7  10       34.12       34.66     11.11 o
   2 -10  11        7.80        2.68      5.71 o
  -1  -9  11      344.59      356.01     22.42 o
   0  -9  11       17.36       33.72      7.85 o
   1  -9  11       13.20       14.64      6.23 o
   2  -9  11      121.18      121.61     12.73 o
   3  -9  11        3.50       -3.35      3.53 o
   4  -9  11      161.36      145.79     16.91 o
   5  -9  11       80.64       79.46     16.08 o
  -3  -8  11       35.93       45.42     12.98 o
  -2  -8  11      259.96      280.94     24.16 o
  -1  -8  11        4.27       -2.60      4.69 o
   0  -8  11        3.66        9.51      5.03 o
   1  -8  11       17.68       24.98      6.98 o
   2  -8  11      100.79      107.03      8.70 o
   3  -8  11      312.43      314.18     18.15 o
   4  -8  11       11.65        6.72      4.63 o
   5  -8  11        8.77        3.60      5.31 o
  -4  -7  11       45.12       28.72      7.26 o
  -3  -7  11       31.53       36.80      7.34 o
  -2  -7  11       21.50       18.59      6.02 o
  -1  -7  11        0.43        6.80      3.53 o
   0  -7  11      194.76      200.98     15.17 o
   1  -7  11      119.29      109.68      8.31 o
   2  -7  11      191.65      201.21     11.28 o
   3  -7  11       17.04       13.08      3.82 o
   4  -7  11       29.68       18.08      5.04 o
   5  -7  11      228.04      246.93     18.28 o
  -5  -6  11       17.28        4.15      9.39 o
  -4  -6  11       12.10        9.56      4.39 o
  -3  -6  11       17.95       18.78      4.38 o
  -2  -6  11       23.38       14.64      3.95 o
  -1  -6  11      252.92      266.00     31.96 o
   0  -6  11       69.37       68.51      8.78 o
   1  -6  11       44.18       55.49      6.11 o
   2  -6  11       37.06       52.54      7.66 o
   3  -6  11      105.18      119.14     13.73 o
   4  -6  11      554.90      560.05     32.95 o
   5  -6  11       80.33       94.94     15.27 o
  -6  -5  11        3.97        5.70      5.09 o
  -5  -5  11      176.36      177.65     11.35 o
  -4  -5  11       28.50       10.24      4.64 o
  -3  -5  11       11.98       10.19      3.67 o
  -2  -5  11      179.77      181.82     10.52 o
  -1  -5  11        0.72        0.01      3.15 o
   0  -5  11      158.24      166.54     10.91 o
   1  -5  11        9.91        7.07      3.44 o
   2  -5  11       44.58       39.85      6.35 o
   3  -5  11      243.59      249.32     13.85 o
   4  -5  11        2.76       22.78      8.93 o
   5  -5  11       88.91       75.49     14.00 o
  -7  -4  11       61.57       57.42     12.46 o
  -6  -4  11      167.35      176.25     11.46 o
  -5  -4  11        1.68       -0.56      3.10 o
  -4  -4  11       82.75       70.67      5.88 o
  -3  -4  11      149.24      139.85      9.24 o
  -2  -4  11      481.40      483.18     19.27 o
  -1  -4  11      563.01      592.71     19.26 o
   0  -4  11      304.84      288.52     13.93 o
   1  -4  11      313.67      328.75     15.37 o
   2  -4  11       48.08       38.48      6.96 o
   3  -4  11       78.55       89.91      8.80 o
   4  -4  11       24.89       13.50      7.76 o
   5  -4  11        8.04        4.93      6.47 o
  -7  -3  11       25.34       14.03      4.85 o
  -6  -3  11        3.60        2.61      4.85 o
  -5  -3  11      225.62      241.25     10.39 o
  -4  -3  11        0.02        2.31      2.34 o
  -3  -3  11      146.69      150.60     16.49 o
  -2  -3  11       82.43       86.88      6.73 o
  -1  -3  11        6.62        5.57      5.48 o
   0  -3  11      112.22      114.02      9.22 o
   1  -3  11        8.99        6.04      3.33 o
   2  -3  11       39.25       40.20      5.89 o
   3  -3  11       16.94       17.56      4.25 o
   4  -3  11        0.95       -4.00      6.66 o
   5  -3  11      205.50      201.26     21.79 o
  -7  -2  11        9.03        7.94      7.51 o
  -6  -2  11      163.81      168.24     10.81 o
  -5  -2  11      112.67      104.17      6.93 o
  -4  -2  11        9.01        8.57      3.20 o
  -3  -2  11      104.60       92.92      6.70 o
  -2  -2  11       23.66       17.53      3.26 o
  -1  -2  11     1011.30     1005.93     28.19 o
   0  -2  11      637.34      633.28     22.83 o
   1  -2  11      252.68      234.21     13.20 o
   2  -2  11       52.03       51.22     14.65 o
   3  -2  11        6.36        2.21      2.96 o
   4  -2  11      544.18      569.67     33.60 o
   5  -2  11       43.56       17.15      8.63 o
  -8  -1  11       18.12       13.75      8.07 o
  -7  -1  11       36.99       35.78      6.89 o
  -6  -1  11       27.69       33.44      5.10 o
  -5  -1  11      152.01      165.96      9.74 o
  -4  -1  11       61.26       56.09      5.53 o
  -3  -1  11       15.67       15.79      2.46 o
  -2  -1  11      547.30      546.82     17.36 o
  -1  -1  11     1283.84     1288.72     41.41 o
   0  -1  11       29.32       29.86     10.33 o
   1  -1  11        4.20       12.57      4.64 o
   2  -1  11      116.57      107.36      9.47 o
   3  -1  11      484.41      498.80     28.33 o
   4  -1  11      233.08      206.01     21.10 o
   5  -1  11        0.44       -6.59      6.10 o
  -8   0  11       56.82       56.28     12.57 o
  -7   0  11       19.89       27.32     13.23 o
  -6   0  11      206.98      213.51     11.56 o
  -5   0  11       26.02       31.81      3.89 o
  -4   0  11       31.95       32.73      3.51 o
  -3   0  11      157.26      144.54      8.00 o
  -2   0  11     1190.23     1194.19     20.50 o
  -1   0  11      242.03      237.99     11.20 o
   0   0  11      285.76      294.97     36.08 o
   1   0  11        0.04        3.75      3.62 o
   2   0  11      136.25      149.35     11.42 o
   3   0  11      171.82      175.34     19.58 o
   4   0  11       10.91        9.76      8.24 o
  -8   1  11        1.46       -3.29      3.58 o
  -7   1  11       72.48       75.71      8.09 o
  -6   1  11       23.17       17.74      3.95 o
  -5   1  11       14.67        9.93      3.36 o
  -4   1  11      744.41      737.35     19.10 o
  -3   1  11       38.33       37.91      7.59 o
  -2   1  11        3.84        4.07      6.35 o
  -1   1  11       67.23       70.55      8.17 o
   0   1  11       13.88       10.43      4.60 o
   1   1  11      290.03      316.25     19.98 o
   2   1  11       48.09       34.57      6.16 o
   3   1  11        0.13        8.99      7.33 o
   4   1  11      482.22      531.28     34.77 o
  -8   2  11        1.17        0.14      4.53 o
  -7   2  11       42.31       38.86      7.03 o
  -6   2  11       18.08       20.19      4.52 o
  -5   2  11      231.64      252.31     12.24 o
  -4   2  11      252.18      270.36     12.16 o
  -3   2  11        9.29        2.59      8.48 o
  -2   2  11        3.40        3.26      5.69 o
  -1   2  11      253.58      229.10     18.84 o
   0   2  11      212.34      220.87     14.13 o
   1   2  11       18.52       28.75     10.61 o
   2   2  11       60.02      110.71     16.58 o
   3   2  11       65.55       83.99     15.69 o
  -8   3  11      123.59      110.62     11.72 o
  -7   3  11       20.22       22.78      5.64 o
  -6   3  11      209.15      221.95     19.28 o
  -5   3  11      207.06      200.89     11.46 o
  -4   3  11       12.96       16.75      5.14 o
  -3   3  11        0.14        8.16      6.82 o
  -2   3  11        1.98       -8.10      7.62 o
  -1   3  11      416.75      409.35     18.88 o
   0   3  11      140.08      154.35     17.91 o
   1   3  11        1.63        2.31      4.04 o
   2   3  11      184.36      183.82     15.34 o
   3   3  11        5.98       32.88     10.82 o
  -8   4  11       28.79       21.07      6.42 o
  -7   4  11      172.57      186.23     14.89 o
  -6   4  11        0.17        0.16      3.77 o
  -5   4  11       32.16       33.85     13.57 o
  -4   4  11        7.26        3.42      6.07 o
  -3   4  11        0.56       -3.61      3.86 o
  -2   4  11      354.03      332.85     17.62 o
  -1   4  11        0.60       -2.09      5.26 o
   0   4  11       88.44       63.09      8.48 o
   1   4  11      150.23      165.12     21.06 o
  -8   5  11       83.10       93.21     16.10 o
  -7   5  11       34.80       27.57      7.10 o
  -6   5  11        4.20       -3.95      7.60 o
  -5   5  11      156.71      156.13     21.47 o
  -4   5  11        0.42       -3.02      5.65 o
  -3   5  11       76.34       85.46      9.68 o
  -2   5  11        8.73        6.18      5.22 o
  -1   5  11       30.12       36.51     10.96 o
   0   5  11      239.03      254.44     26.33 o
  -6   6  11       66.05       81.95     15.11 o
  -5   6  11       14.15       13.42     11.54 o
  -4   6  11      164.75      160.53     13.71 o
  -3   6  11        4.14        6.29      6.14 o
  -2   6  11      180.96      219.25     23.95 o
  -4   7  11       30.08       17.54      7.83 o
   0  -9  12        1.13        2.73      5.41 o
   1  -9  12       69.40       68.03     15.89 o
   2  -9  12      310.67      333.74     23.58 o
   3  -9  12        0.07       11.69      7.27 o
   4  -9  12       30.14       22.51      9.27 o
  -3  -8  12      243.03      328.75     31.30 o
  -2  -8  12       93.64       78.25     11.27 o
  -1  -8  12        7.06        6.56      5.13 o
   0  -8  12       89.96       98.79     12.00 o
   1  -8  12       97.37       98.06     11.70 o
   2  -8  12       48.20       44.80      8.55 o
   3  -8  12       90.73       99.22      8.75 o
   4  -8  12        5.86        5.00     11.15 o
   5  -8  12      159.30      167.74     22.20 o
  -4  -7  12      243.41      242.59     26.07 o
  -3  -7  12      102.56      111.41     19.84 o
  -2  -7  12       24.09       17.03      6.04 o
  -1  -7  12        1.79        8.14      4.28 o
   0  -7  12       76.42       70.49      9.83 o
   1  -7  12      103.80       99.04      8.29 o
   2  -7  12       27.17       29.36      5.29 o
   3  -7  12        0.58       -1.17      3.22 o
   4  -7  12       91.22       82.34     14.74 o
   5  -7  12      146.15      147.90     18.68 o
  -5  -6  12       50.56       67.98      9.77 o
  -4  -6  12      191.36      210.31     16.21 o
  -3  -6  12        3.60        2.05      6.14 o
  -2  -6  12      185.78      176.32     11.07 o
  -1  -6  12       15.79       25.72      9.26 o
   0  -6  12       14.61       10.50      4.90 o
   1  -6  12       93.19      107.15      9.68 o
   2  -6  12       48.22       41.45      6.58 o
   3  -6  12      459.48      507.45     20.98 o
   4  -6  12       88.94      113.24     15.91 o
   5  -6  12       46.00       21.10      8.96 o
  -6  -5  12        1.01        2.49      4.07 o
  -5  -5  12       90.38       91.82      7.38 o
  -4  -5  12       62.14       75.18      7.70 o
  -3  -5  12      154.36      153.55     10.18 o
  -2  -5  12      391.43      360.12     15.22 o
  -1  -5  12       13.44       14.00      9.62 o
   0  -5  12      390.24      391.90     17.19 o
   1  -5  12       19.26       13.77      4.29 o
   2  -5  12      767.98      759.69     24.90 o
   3  -5  12        0.04       -2.05      6.93 o
   4  -5  12        3.72       16.12      8.31 o
   5  -5  12       16.25       20.80     10.22 o
  -7  -4  12      105.07      150.39     19.94 o
  -6  -4  12        0.72        3.21      4.01 o
  -5  -4  12       19.46       21.75      3.74 o
  -4  -4  12      615.49      618.96     16.64 o
  -3  -4  12      356.60      351.94     14.92 o
  -2  -4  12       71.42       71.25      7.73 o
  -1  -4  12       29.38       41.82      6.27 o
   0  -4  12        6.86        3.61      5.71 o
   1  -4  12      400.57      371.49     17.17 o
   2  -4  12      182.38      169.14     29.11 o
   3  -4  12       37.36       23.15      9.24 o
   4  -4  12      118.96      102.72     15.29 o
   5  -4  12       16.30        6.93      7.36 o
  -7  -3  12        2.15        9.17      8.89 o
  -6  -3  12        8.07        8.32      3.74 o
  -5  -3  12      251.67      265.89     11.95 o
  -4  -3  12        0.52       -0.54      3.08 o
  -3  -3  12      253.12      256.69     11.23 o
  -2  -3  12       36.42       30.36      3.87 o
  -1  -3  12        0.39       -1.24      8.75 o
   0  -3  12       93.98       97.50     13.76 o
   1  -3  12       10.61        4.79      6.04 o
   2  -3  12        0.14       -0.36      3.36 o
   3  -3  12       82.69       72.89      8.06 o
   4  -3  12        5.62        5.40      6.44 o
   5  -3  12      244.48      186.23     21.68 o
  -7  -2  12       45.65       46.85      6.75 o
  -6  -2  12       89.75       91.72      8.20 o
  -5  -2  12       32.88       17.93      4.84 o
  -4  -2  12       24.74       28.86      4.87 o
  -3  -2  12       53.18       44.50      7.36 o
  -2  -2  12       16.91       10.19      5.31 o
  -1  -2  12       13.92       14.88      4.75 o
   0  -2  12       46.23       47.29      7.31 o
   1  -2  12       77.32       91.90      9.01 o
   2  -2  12       99.42       99.34      9.22 o
   3  -2  12       20.59       13.89      7.82 o
   4  -2  12       29.00       33.08     10.83 o
  -8  -1  12       31.79       33.19     10.09 o
  -7  -1  12      149.01      149.39     10.88 o
  -6  -1  12      113.79       98.75     10.86 o
  -5  -1  12       19.13       30.55      4.74 o
  -4  -1  12       32.51       35.20      6.65 o
  -3  -1  12      275.75      262.35     15.41 o
  -2  -1  12      427.90      441.29     19.57 o
  -1  -1  12      421.94      419.64     18.35 o
   0  -1  12      270.93      231.97     16.17 o
   1  -1  12      275.17      287.86     22.25 o
   2  -1  12       50.46       42.58      6.91 o
   3  -1  12       41.60       35.60     10.51 o
   4  -1  12        1.09        7.77      8.54 o
  -8   0  12      115.00      114.81     11.82 o
  -7   0  12       20.43       25.16      5.37 o
  -6   0  12       40.10       37.35      5.51 o
  -5   0  12        5.16        5.60      4.27 o
  -4   0  12       66.69       66.95      8.76 o
  -3   0  12      946.59      880.75     37.40 o
  -2   0  12       24.82       16.82      8.63 o
  -1   0  12       14.22       14.81      8.29 o
   0   0  12       37.51       38.43      6.55 o
   1   0  12        1.04        4.87      4.55 o
   2   0  12      335.82      359.31     17.97 o
   3   0  12       21.49       23.31     10.69 o
   4   0  12       23.26       44.65     12.26 o
  -8   1  12        0.08       -1.29      5.06 o
  -7   1  12       33.61       25.57      6.84 o
  -6   1  12       16.41       12.47      3.67 o
  -5   1  12       24.21       28.69      4.94 o
  -4   1  12      632.24      628.68     24.30 o
  -3   1  12       38.20       41.58      7.20 o
  -2   1  12      112.82      112.98     10.63 o
  -1   1  12      753.36      737.18     25.19 o
   0   1  12        0.16        3.53      4.13 o
   1   1  12      397.17      454.08     54.26 o
   2   1  12       55.21       39.70      7.19 o
   3   1  12       61.87       96.05     16.77 o
  -8   2  12        5.63        3.74      6.54 o
  -7   2  12       43.08       42.49      6.34 o
  -6   2  12      120.25      125.69      9.67 o
  -5   2  12       29.93       25.84      4.91 o
  -4   2  12       61.56       64.86      6.65 o
  -3   2  12      146.30      156.28      9.45 o
  -2   2  12       68.43       71.01      9.14 o
  -1   2  12        1.07        6.13      6.79 o
   0   2  12       89.80       89.62      9.52 o
   1   2  12        3.99        6.89      4.79 o
   2   2  12       83.33       95.65     15.94 o
  -8   3  12       90.91       77.21     10.08 o
  -7   3  12        0.03       -2.30      4.56 o
  -6   3  12      348.77      371.08     19.52 o
  -5   3  12        8.34        8.99      3.82 o
  -4   3  12        7.78        5.77      3.30 o
  -3   3  12       10.40       31.95     10.39 o
  -2   3  12        0.25       -1.06      6.35 o
  -1   3  12       52.40       43.43      9.39 o
   0   3  12       38.03       31.27      9.63 o
   1   3  12       25.74       40.83     10.69 o
  -8   4  12       35.90       30.53     11.57 o
  -7   4  12      131.12      130.76     13.05 o
  -6   4  12        0.25       -6.92      4.61 o
  -5   4  12        6.78        1.04      3.56 o
  -4   4  12       51.02       53.36     11.96 o
  -3   4  12        9.63        2.21      6.41 o
  -2   4  12       68.77       51.65     11.39 o
  -1   4  12       10.61        8.24     13.96 o
   0   4  12       96.10       99.38     16.84 o
  -7   5  12       83.42       70.38     14.31 o
  -6   5  12        5.59        1.00      4.54 o
  -5   5  12      125.90      139.01     12.97 o
  -4   5  12        0.35       -9.09      6.63 o
  -3   5  12        7.08        5.76      4.18 o
  -2   5  12        0.97        4.43      7.86 o
  -1   5  12       27.19       19.21      9.80 o
  -5   6  12        3.41        7.17      5.92 o
  -4   6  12        2.36       -4.71      7.02 o
  -3   6  12        5.12       -5.36      6.38 o
   2  -9  13       65.08       78.92     14.63 o
   3  -9  13       23.76       26.32      8.94 o
  -1  -8  13        0.67        4.94      4.75 o
   0  -8  13      340.48      360.45     40.97 o
   1  -8  13      173.31      226.98     17.44 o
   2  -8  13        0.03       -6.33      4.61 o
   3  -8  13       20.89       22.66      4.97 o
   4  -8  13        4.51       22.20      9.23 o
  -4  -7  13        5.47      -14.06      9.37 o
  -3  -7  13        0.78      -14.20      9.46 o
  -2  -7  13       11.72       11.71      4.73 o
  -1  -7  13      229.94      235.41     21.67 o
   0  -7  13       61.60       70.87      9.66 o
   1  -7  13        2.35        5.62      4.67 o
   2  -7  13        9.67       14.85      4.10 o
   3  -7  13       22.09       31.84      7.95 o
   4  -7  13       10.27       27.42     10.05 o
  -5  -6  13        9.65        0.27      5.69 o
  -4  -6  13        3.50        5.18      7.27 o
  -3  -6  13       32.63       40.75      6.21 o
  -2  -6  13      221.48      245.87     13.47 o
  -1  -6  13        5.86       11.00      5.56 o
   0  -6  13        0.48       -9.35      6.23 o
   1  -6  13      117.90      119.28     10.91 o
   2  -6  13      158.96      156.64     20.93 o
   3  -6  13      221.16      251.31     15.62 o
   4  -6  13        0.18        9.52      8.13 o
  -6  -5  13       52.33       37.80     10.42 o
  -5  -5  13       10.46       12.47      4.13 o
  -4  -5  13        0.42       -3.86      2.74 o
  -3  -5  13       44.88       53.28      9.14 o
  -2  -5  13       33.21       19.16      7.13 o
  -1  -5  13       33.87       26.84      8.79 o
   0  -5  13       35.21       39.61      6.41 o
   1  -5  13        0.06        2.01      3.68 o
   2  -5  13       41.54       41.66     14.07 o
   3  -5  13       46.18       30.60      9.70 o
   4  -5  13       14.86        2.14      7.62 o
  -6  -4  13       60.54       57.70      8.25 o
  -5  -4  13        0.80        3.08      3.11 o
  -4  -4  13      464.53      479.15     21.42 o
  -3  -4  13      164.60      160.00     12.79 o
  -2  -4  13      277.46      282.92     17.02 o
  -1  -4  13      222.56      253.62     14.42 o
   0  -4  13       30.23       39.68      6.70 o
   1  -4  13      113.17      110.36     13.07 o
   2  -4  13       10.58       15.39      4.75 o
   3  -4  13        4.22       -7.44      8.75 o
   4  -4  13      273.19      215.18     23.18 o
  -7  -3  13       77.05       80.21      8.73 o
  -6  -3  13      129.55      139.20     12.77 o
  -5  -3  13      274.68      283.02     14.18 o
  -4  -3  13        2.24       -1.21      6.82 o
  -3  -3  13        1.13        8.26      4.74 o
  -2  -3  13       83.79      100.56     12.44 o
  -1  -3  13       48.25       47.12      7.02 o
   0  -3  13      185.93      199.07     13.20 o
   1  -3  13        3.18        6.71      4.46 o
   2  -3  13       76.95       75.73      8.71 o
   3  -3  13      376.62      340.93     27.36 o
   4  -3  13        0.24        5.02      7.91 o
  -7  -2  13        3.06        4.31      4.72 o
  -6  -2  13       37.63       41.76      8.42 o
  -5  -2  13        0.02       -0.16      3.94 o
  -4  -2  13        0.13       -7.23      4.82 o
  -3  -2  13      368.41      402.48     30.40 o
  -2  -2  13       51.32       53.53      8.06 o
  -1  -2  13       37.07       26.54      5.99 o
   0  -2  13       18.28        9.73      4.00 o
   1  -2  13       47.20       43.01      6.99 o
   2  -2  13      425.66      459.20     20.23 o
   3  -2  13        8.20        8.00      8.41 o
   4  -2  13       70.22       50.54     12.84 o
  -7  -1  13      101.08      114.52     13.41 o
  -6  -1  13        6.31       10.98      5.65 o
  -5  -1  13       59.46       60.49      9.26 o
  -4  -1  13      304.87      317.84     20.51 o
  -3  -1  13      327.57      290.52     16.92 o
  -2  -1  13        4.10       13.20      5.49 o
  -1  -1  13       31.95       41.94      5.89 o
   0  -1  13      324.90      335.32     19.39 o
   1  -1  13      536.89      553.78     37.75 o
   2  -1  13       53.97       58.99      8.01 o
   3  -1  13        5.51       11.32      8.37 o
  -7   0  13        1.68       -5.78      4.88 o
  -6   0  13        1.26        4.36      5.01 o
  -5   0  13       53.32       52.93      8.48 o
  -4   0  13       94.38      116.77     22.53 o
  -3   0  13      245.10      253.00     20.43 o
  -2   0  13      125.07      120.42     11.27 o
  -1   0  13      211.22      199.87     11.57 o
   0   0  13      103.97       95.23     10.04 o
   1   0  13       17.23       15.28      7.62 o
   2   0  13        1.92       -7.78      5.19 o
   3   0  13      192.74      216.20     22.86 o
  -8   1  13       24.29       10.78      7.24 o
  -7   1  13        1.61        2.92      5.64 o
  -6   1  13      229.62      264.74     18.66 o
  -5   1  13       39.03       32.97      7.10 o
  -4   1  13        3.93        8.18      5.74 o
  -3   1  13       16.76       24.66      6.90 o
  -2   1  13       74.93       94.56     10.28 o
  -1   1  13      199.99      204.95     14.69 o
   0   1  13       12.34        5.95      4.55 o
   1   1  13        0.72       -0.38      7.28 o
   2   1  13      405.89      387.26     20.69 o
  -7   2  13       61.34       62.13     13.22 o
  -6   2  13        1.72       -3.28      4.56 o
  -5   2  13        2.51        4.04      5.19 o
  -4   2  13        6.02       13.36      7.49 o
  -3   2  13      520.77      506.18     25.15 o
  -2   2  13      135.23      133.36     12.15 o
  -1   2  13       17.22       19.81      6.11 o
   0   2  13      160.23      162.54     13.24 o
   1   2  13       20.28       25.49      6.57 o
  -7   3  13       10.08        2.43      5.99 o
  -6   3  13       28.27       35.24      7.58 o
  -5   3  13       31.54       28.35      7.07 o
  -4   3  13       42.13       44.22      8.20 o
  -3   3  13      214.25      220.45     15.90 o
  -2   3  13       12.09        9.15      4.73 o
  -1   3  13        8.30        7.43      6.52 o
   0   3  13       43.26       29.67      9.18 o
   1   3  13       73.06       50.20     11.57 o
  -6   4  13        0.62        1.70      4.60 o
  -5   4  13       56.32       63.54      7.56 o
  -4   4  13      169.12      182.25     11.73 o
  -3   4  13        4.94        9.89      7.93 o
  -2   4  13      118.56      100.82     14.65 o
  -1   4  13       44.18       48.27     10.61 o
  -6   5  13       37.78       42.43     11.18 o
  -5   5  13       35.60       36.30      8.00 o
  -4   5  13       12.64       14.84      7.86 o
  -3   5  13       38.34       61.84     12.96 o
   0  -8  14      132.56      151.97     20.35 o
   1  -8  14       82.53       95.15     15.75 o
   2  -8  14       26.44       33.20      9.72 o
   3  -8  14      286.03      340.07     27.35 o
  -3  -7  14        8.56      -13.46      8.98 o
  -2  -7  14       18.03       20.94      6.93 o
  -1  -7  14      207.89      222.66     13.75 o
   0  -7  14       17.81       16.47     10.55 o
   1  -7  14       26.37       17.27      9.30 o
   2  -7  14      138.43      120.90     10.08 o
   3  -7  14       15.48       32.76     10.76 o
  -4  -6  14       96.58       94.84     17.00 o
  -3  -6  14       19.90       14.38      5.36 o
  -2  -6  14       61.23       53.13      7.29 o
  -1  -6  14       34.21       28.19      5.83 o
   0  -6  14       68.01       78.93     14.06 o
   1  -6  14      463.13      519.76     22.32 o
   2  -6  14        6.01       -0.47      5.22 o
   3  -6  14      103.61       87.42     14.83 o
  -5  -5  14       87.67       82.03     14.47 o
  -4  -5  14        8.35        9.45      5.18 o
  -3  -5  14        8.23        3.00      3.62 o
  -2  -5  14      126.35      137.17     16.15 o
  -1  -5  14      162.66      194.60     21.27 o
   0  -5  14      698.49      776.06     26.39 o
   1  -5  14       89.04       98.25      9.94 o
   2  -5  14       10.49        4.72      3.77 o
   3  -5  14       10.41        6.25      6.96 o
  -6  -4  14      186.85      188.90     22.15 o
  -5  -4  14       35.60       31.77     13.19 o
  -4  -4  14       82.75       78.80     12.29 o
  -3  -4  14        8.84        0.77      8.35 o
  -2  -4  14       71.29       92.94     13.00 o
  -1  -4  14      199.50      200.42     13.63 o
   0  -4  14       12.89        8.34      4.88 o
   1  -4  14       72.22       88.00      9.48 o
   2  -4  14       57.24       53.79      7.49 o
   3  -4  14       66.95       73.04     14.03 o
  -6  -3  14       51.69       48.11      8.96 o
  -5  -3  14      203.41      207.65     12.83 o
  -4  -3  14       52.67       50.00      8.50 o
  -3  -3  14       97.42       98.46     11.03 o
  -2  -3  14       76.49       84.20      9.99 o
  -1  -3  14       69.29       51.04     11.44 o
   0  -3  14        0.00        0.80      3.78 o
   1  -3  14       45.24       40.37      7.23 o
   2  -3  14      213.22      198.42     23.37 o
   3  -3  14      382.92      371.99     29.23 o
  -6  -2  14       18.36       21.57     13.57 o
  -5  -2  14       11.02        6.48      4.64 o
  -4  -2  14       20.38       18.40      5.75 o
  -3  -2  14        6.62        4.43      4.50 o
  -2  -2  14        0.73        3.64      4.69 o
  -1  -2  14       60.10       66.26      7.25 o
   0  -2  14        7.96       19.76      5.58 o
   1  -2  14      131.22      163.40     13.07 o
   2  -2  14       61.49       71.05      8.83 o
   3  -2  14       25.43       37.83     11.59 o
  -6  -1  14       11.72        7.06      4.94 o
  -5  -1  14      260.88      285.39     18.40 o
  -4  -1  14      279.69      257.52     17.08 o
  -3  -1  14       92.08       89.55     10.50 o
  -2  -1  14       91.30       94.45     11.32 o
  -1  -1  14       66.51       71.52      7.80 o
   0  -1  14      251.95      252.28     16.28 o
   1  -1  14       31.03       34.90     10.51 o
   2  -1  14       10.40       20.21      5.93 o
  -6   0  14      181.40      214.41     16.83 o
  -5   0  14      573.95      586.92     42.52 o
  -4   0  14        0.29       -1.49      4.72 o
  -3   0  14        0.50        1.77      4.82 o
  -2   0  14        6.49        6.10      4.64 o
  -1   0  14      132.04      147.90     13.24 o
   0   0  14      324.99      361.18     19.73 o
   1   0  14        7.92        7.38      7.16 o
   2   0  14       31.88       11.50      9.55 o
  -6   1  14      269.31      267.56     18.93 o
  -5   1  14       77.23       83.27     10.90 o
  -4   1  14       79.76       98.26     11.30 o
  -3   1  14      118.96      122.17     12.29 o
  -2   1  14       90.89       98.40     10.94 o
  -1   1  14      272.86      269.56     17.33 o
   0   1  14       20.08       19.33      5.44 o
   1   1  14      152.99      162.17     14.27 o
  -6   2  14        9.01        4.05      7.30 o
  -5   2  14      118.57      106.13     16.71 o
  -4   2  14        4.48       13.36      5.83 o
  -3   2  14       97.86       93.43     11.05 o
  -2   2  14       60.79       52.59      8.56 o
  -1   2  14        0.08       -0.60      3.98 o
   0   2  14      262.17      267.31     17.35 o
   1   2  14      131.16      106.18     16.09 o
  -5   3  14       23.58       20.40      8.09 o
  -4   3  14       71.81       61.36     13.12 o
  -3   3  14       15.48       17.45      6.19 o
  -2   3  14        4.78        5.74      5.50 o
  -1   3  14       81.66       93.49     11.06 o
   0   3  14       61.47       65.07      9.36 o
   1   3  14        3.04       36.67     10.20 o
  -4   4  14       31.88       45.49     12.06 o
  -3   4  14        0.02        4.78      6.84 o
  -2   4  14      153.42      141.93     17.89 o
  -4   5  14       29.27       18.36      9.56 o
   2  -8  15       19.78       30.69     10.48 o
  -2  -7  15        0.44        3.86      7.62 o
  -1  -7  15       24.86       47.95     12.24 o
   0  -7  15        0.28       -7.14      6.57 o
   1  -7  15       55.14       64.79     13.57 o
   2  -7  15       33.49       33.15     16.15 o
   3  -7  15        1.42       -3.79      7.12 o
  -4  -6  15       79.10       42.01     12.32 o
  -3  -6  15       21.94       15.12      6.12 o
  -2  -6  15       12.52       17.30      5.13 o
  -1  -6  15       20.06       12.10      7.10 o
   0  -6  15        0.05        4.17      6.73 o
   1  -6  15      156.78      169.60     13.61 o
   2  -6  15       26.40       28.90      5.91 o
   3  -6  15       18.00        6.17      8.15 o
  -4  -5  15        0.69        5.17      6.02 o
  -3  -5  15       29.27       36.00      9.44 o
  -2  -5  15        2.35        8.13      5.77 o
  -1  -5  15      136.10      140.34     13.30 o
   0  -5  15       47.63       45.25      9.53 o
   1  -5  15        2.32       -2.05      6.82 o
   2  -5  15       83.03       97.31     18.59 o
   3  -5  15      264.36      259.10     25.20 o
  -5  -4  15        9.12        7.82      9.02 o
  -4  -4  15      135.49      146.75     11.52 o
  -3  -4  15       16.68       10.16      5.42 o
  -2  -4  15      228.46      211.65     15.94 o
  -1  -4  15       35.23       34.88      5.70 o
   0  -4  15        2.57        0.50      6.95 o
   1  -4  15       44.58       68.17      8.98 o
   2  -4  15       70.13       82.06     10.00 o
  -5  -3  15        0.43       -2.44      6.78 o
  -4  -3  15        8.14        4.48     17.11 o
  -3  -3  15      137.45      130.95     24.08 o
  -2  -3  15      130.54      133.76     13.04 o
  -1  -3  15        1.61       -3.04      4.02 o
   0  -3  15      134.67      142.54     12.68 o
   1  -3  15      157.12      180.11     19.86 o
   2  -3  15       69.63       66.56      9.38 o
  -5  -2  15       27.59       42.10      8.43 o
  -4  -2  15       17.95       21.41      8.77 o
  -3  -2  15       14.21        3.85      4.59 o
  -2  -2  15        9.92        8.69      4.58 o
  -1  -2  15      138.74      145.06     12.09 o
   0  -2  15       66.50       62.01      8.81 o
   1  -2  15      162.16      176.24     13.91 o
   2  -2  15       77.50      101.29     17.11 o
  -5  -1  15       40.39       46.29      8.76 o
  -4  -1  15        7.41        5.91      5.08 o
  -3  -1  15       31.62       25.85      7.84 o
  -2  -1  15      271.60      307.84     18.92 o
  -1  -1  15      112.95       96.67      9.15 o
   0  -1  15        8.03        2.91      4.14 o
   1  -1  15        1.87        0.61      5.87 o
  -5   0  15       99.77       87.82     11.47 o
  -4   0  15       24.92       11.44     11.43 o
  -3   0  15      285.92      311.07     32.50 o
  -2   0  15        3.17        1.87      4.76 o
  -1   0  15       11.79        7.14      5.51 o
   0   0  15        3.14       12.70      4.71 o
   1   0  15       61.27       61.71     25.69 o
  -5   1  15        0.01        2.78      5.68 o
  -4   1  15       55.91       79.17     10.63 o
  -3   1  15       12.92       14.91      5.33 o
  -2   1  15      123.44      115.36     12.41 o
  -1   1  15        0.89        3.79      5.44 o
   0   1  15       98.24       86.18     11.85 o
   1   1  15       18.73       13.54      6.67 o
  -4   2  15        4.50       10.54      8.18 o
  -3   2  15       77.44       87.29     22.37 o
  -2   2  15      150.42      160.20     30.76 o
  -1   2  15        4.00        5.95      5.33 o
   0   2  15       44.87       39.12      9.20 o
  -3   3  15        7.68       -0.74      6.35 o
  -2   3  15       12.16       10.56      7.69 o
  -1   3  15      205.60      203.06     21.85 o
  -2  -6  16       43.14       30.79     10.56 o
  -1  -6  16      131.02      144.79     20.23 o
   0  -6  16       26.67       28.26     10.66 o
   1  -6  16       82.64       93.43     15.61 o
   2  -6  16       27.55       37.88     11.46 o
  -3  -5  16      158.54      176.88     17.84 o
  -2  -5  16      232.13      242.20     24.64 o
  -1  -5  16      196.12      210.51     17.36 o
   0  -5  16        1.50        1.36      5.66 o
   1  -5  16        0.70       -8.40     11.00 o
   2  -5  16      169.90      185.57     22.00 o
  -4  -4  16       67.02       74.18     15.39 o
  -3  -4  16        7.10        3.26      7.95 o
  -2  -4  16       19.34       22.33      6.81 o
  -1  -4  16       45.80       65.39     10.21 o
   0  -4  16        0.08       -1.78      5.95 o
   1  -4  16      275.10      292.58     18.43 o
  -3  -3  16       94.12      114.93     12.49 o
  -2  -3  16        0.07       -3.12      5.16 o
  -1  -3  16        0.04       -2.31      5.80 o
   0  -3  16      304.44      286.10     19.52 o
   1  -3  16      189.87      186.20     14.96 o
  -3  -2  16       20.37       12.41      5.26 o
  -2  -2  16       22.66       23.72      6.88 o
  -1  -2  16      340.59      357.52     23.40 o
   0  -2  16       10.12        6.92      8.92 o
   1  -2  16       68.90       71.91      9.93 o
  -3  -1  16        7.55        5.33      5.74 o
  -2  -1  16      233.85      230.19     29.34 o
  -1  -1  16        1.57        6.11     10.54 o
   0  -1  16       34.35       43.13      7.09 o
   1  -1  16       13.87       16.97      8.14 o
  -3   0  16      170.92      144.19     13.98 o
  -2   0  16       87.03       82.30     11.47 o
  -1   0  16        3.15        4.49      9.82 o
   0   0  16      112.33      123.57     18.71 o
   1   0  16       55.17       62.60     13.02 o
  -2   1  16        0.01      -15.88     10.59 o
   0   1  16      160.81      142.77     19.57 o
   1  -5  17       67.14       91.88     16.41 o
   0  -4  17        9.66       11.66      6.11 o
   1  -4  17       57.40       63.73     12.90 o
  -1  -3  17        0.01        5.16      8.54 o
   0  -3  17      151.98      187.89     15.76 o
   1  -3  17       65.70       61.08     12.11 o
   0  -2  17       33.04       10.16      6.16 o
 
